# Supplementary material for: The Evolution of Silicon Transport in Eukaryotes
Source: Mol Biol Evol. 2016 Oct 11;33(12):3226–48. doi: 10.1093/molbev/msw209 (PMC5100055; doi:10.1093/molbev/msw209)
Supplement: Supplementary Data [file supp_msw209_suppl_data.zip]

Archive with 5 entries (5 files):
- Supplementary_Tables_and_Supplementary_Data.xlsx
- Supplementary_Figure_3.pdf
- Supplementary_Figures_1-2.pdf
- Supplementary_Figures_4-5-6.pdf
- Supplementary_Figures_7-8.pdf
