# Supplementary material for: The Evolution of Silicon Transport in Eukaryotes
Source: Mol Biol Evol. 2016 Oct 11;33(12):3226–48. doi: 10.1093/molbev/msw209 (PMC5100055; doi:10.1093/molbev/msw209)
Supplement: Supplementary Data [file supp_msw209_suppl_data.zip › Supplementary_Tables_and_Supplementary_Data.xlsx]

## Sheet: Supplementary Table 1
Supplementary Table 1. List of unpublished transcriptomes searched for sequences similar to SdSITa and Lsi2.
Supergroup	Group	Subgroup	Species	Notes
Opisthokonta	Choanoflagellatea	Acanthoecida (tectiform)	Stephanoeca diplocostata
Opisthokonta	Choanoflagellatea	Acanthoecida (tectiform)	Diaphanoeca grandis
Opisthokonta	Choanoflagellatea	Acanthoecida (tectiform)	Didymoeca costata
Opisthokonta	Choanoflagellatea	Acanthoecida (nudiform)	Helgoeca nana
Opisthokonta	Choanoflagellatea	Acanthoecida (nudiform)	Acanthoeca spectabilis
Opisthokonta	Choanoflagellatea	Acanthoecida (nudiform)	Savillea parva	Species taxonomy revised, synonym of Savillea micropora
Opisthokonta	Choanoflagellatea	Craspedida	Salpingoeca sp. ATCC 50788	Species taxonomy revised from Salpingoeca amphoridium
Opisthokonta	Choanoflagellatea	Craspedida	Salpingoeca urceolata
Opisthokonta	Choanoflagellatea	Craspedida	Craspedida sp. ATCC 50454	Species taxonomy revised from Codosiga gracilis
Opisthokonta	Choanoflagellatea	Craspedida	Salpingoeca sp. ATCC 50938	Species taxonomy revised from Salpingoeca minuta
Opisthokonta	Choanoflagellatea	Craspedida	Salpingoeca sp. ATCC 50929	Species taxonomy revised from Salpingoeca pyxidium
Opisthokonta	Choanoflagellatea	Craspedida	Choanoeca perplexa
Opisthokonta	Choanoflagellatea	Craspedida	Salpingoeca infusonium
Opisthokonta	Choanoflagellatea	Craspedida	Craspedida sp. ATCC 50931	Species taxonomy revised from Salpingoeca roanokei
Opisthokonta	Choanoflagellatea	Craspedida	Craspedida sp. ATCC 50964	Species taxonomy revised from Monosiga gracilis
Opisthokonta	Choanoflagellatea	Craspedida	Salpingoeca sp. ATCC 50959	Species taxonomy revised from Salpingoeca gracilis
Opisthokonta	Choanoflagellatea	Craspedida	Craspedida sp. ATCC PRA-388
Opisthokonta	Choanoflagellatea	Craspedida	Salpingoeca sp. ATCC 50153	Species taxonomy revised from Salpingoeca napiformis
Opisthokonta	Choanoflagellatea	Craspedida	Craspedida sp. ATCC 50635	Species taxonomy revised from Monosiga ovata
SAR	Rhizaria	Acantharia	Amphilonche elongata
SAR	Rhizaria	Phaeodaria	Aulacantha scolymantha
SAR	Rhizaria	Polycystinea	Collozoum sp.
SAR	Rhizaria	Polycystinea	Eucyrtidium sp.
SAR	Rhizaria	Polycystinea	Spongosphaera streptacantha
SAR	Rhizaria	Phaeodaria	Isolate OSH171
SAR	Stramenopiles	Chrysophyte/Synurophyte	Ochromonas distigma RCC21
SAR	Stramenopiles	Dictyochophyceae	Mesopedinella arctica RCC382

## Sheet: Supplementary Table 2
Supplementary Table 2. List of sequences identified with significant similarity (E-value <10-5) to SdSITa.
Supergroup	Group	Subgroup	Species	Identifier	Type	Notes
Opisthokont	Choanoflagellate	Acanthoecidae	Acanthoeca spectabilis	KU821735	SIT alpha
Opisthokont	Choanoflagellate	Acanthoecidae	Acanthoeca spectabilis	KU821736	SIT beta
SAR	Rhizarian	Foraminifera	Ammonia sp.	CAMPEP_0197048128 /NCGR_PEP_ID=MMETSP1384-20130603|23545_1	SIT-L2
SAR	Rhizarian	Foraminifera	Ammonia sp.	CAMPEP_0197072360 /NCGR_PEP_ID=MMETSP1384-20130603|210058_1	SIT-L1
Opisthokont	Metazoan	Ecdysozoan	Calanus finmarchicus	GBFB01130299.1_1	SIT-L
CCTH	Haptophyte	Calcidiscaceae	Calcidiscus leptoporus	AMO51590.1	SIT-L
Opisthokont	Metazoan	Lophotrochozoan	Capitella teleta	gi|443700965 ELT99670.1	SIT-L
SAR	Alveolate	Dinoflagellate	Ceratium fusus	Combination of C-terminal of CAMPEP_0172681498 /NCGR_PEP_ID=MMETSP1074-20121228|17495_1 and N-terminal CAMPEP_0172820126 /NCGR_PEP_ID=MMETSP1075-20121228|15054_1 using overlapping regions	SIT-L
Opisthokont	Metazoan	Deuterostome	Ciona intestinalis	jgi|Cioin2|224812|fgenesh3_pg.C_chr_14q000559	SIT-L
CCTH	Haptophyte	Calcidiscaceae	Coccolithus pelagicus	CAMPEP_0183352566 /NCGR_PEP_ID=MMETSP0164_2-20130417|29521_1	SIT-L
SAR	Rhizaria	Polycystinea	Collozoum	KU821732	SIT-L	Short sequence not used in final phylogeny due to likelihood of Long-Branch Attraction artefacts
SAR	Stramenopile	Diatom	Cylindrotheca fusiformis	GI:3283030 AAD13804.1	SIT1
SAR	Stramenopile	Diatom	Cylindrotheca fusiformis	GI:3283032 AAD13805.1	SIT2
SAR	Stramenopile	Diatom	Cylindrotheca fusiformis	GI:3283034 AAD13806.1	SIT3
SAR	Stramenopile	Diatom	Cylindrotheca fusiformis	GI:3283036 AAD13807.1	SIT4
SAR	Stramenopile	Diatom	Cylindrotheca fusiformis	GI:3283038 AAD13808.1	SIT5
Opisthokont	Choanoflagellate	Stephanoecaidae	Diaphanoeca grandis	KU821737	SIT alpha
Opisthokont	Choanoflagellate	Stephanoecaidae	Diaphanoeca grandis	KU821738	SIT beta
SAR	Stramenopile	Chrysophyte/Synurophyte	Dinobryon sp.	CAMPEP_0170080526 /NCGR_PEP_ID=MMETSP0019_2-20121128|16649_1	SIT1
SAR	Alveolate	Dinoflagellate	Dinophysis acuminata	CAMPEP_0179336344 /NCGR_PEP_ID=MMETSP0797-20121207|66990_1	SIT-L
Opisthokont	Choanoflagellate	Stephanoecaidae	Diplotheca costata	KU821739	SIT alpha
Opisthokont	Choanoflagellate	Stephanoecaidae	Diplotheca costata	KU821740	SIT beta
SAR	Rhizarian	Foraminifera	Elphidium margaritaceum	CAMPEP_0202700780 /NCGR_PEP_ID=MMETSP1385-20130828|13946_1	SIT-L
SAR	Stramenopile	Dictyochophyceae	Florenciella parvula	CAMPEP_0119469700 /NCGR_PEP_ID=MMETSP1344-20130328|2908_1	SIT-L
SAR	Stramenopile	Dictyochophyceae	Florenciella sp.	CAMPEP_0182603074 /NCGR_PEP_ID=MMETSP1324-20130603|92310_1	SIT	Very long sequences with evidence from nucleotide contig (CAMNT_0024821001 /NCGR_SEQ_ID=MMETSP1324-20130603|92310) for a frameshift translation error, not used in final phylogeny due to likelihood of Long-Branch Attraction artefacts
Opisthokont	Metazoan	Deuterostome	Halocynthia roretzi	AV383813.1	SIT-L	Short sequence not used in final phylogeny due to likelihood of Long-Branch Attraction artefacts
Opisthokont	Choanoflagellate	Acanthoecidae	Helgoeca nana	KU821741	SIT alpha
Opisthokont	Choanoflagellate	Acanthoecidae	Helgoeca nana	KU821742	SIT beta
SAR	Stramenopile	Chrysophyte/Synurophyte	Mallomonas sp.	CAMPEP_0182422028 /NCGR_PEP_ID=MMETSP1167-20130531|7600_1	SIT	Only one pair of EGXQ-GRQ motifs but nucleotide contig (CAMNT_0024599731 /NCGR_SEQ_ID=MMETSP1167-20130531|7600), peptide sequence alignment and transmembrane domain evidence this is an SIT with the N-terminal sequence truncated
Opisthokont	Metazoan	Deuterostome	Molgula tectiformis	CJ335150.1	SIT-L
Stramenopile	Diatom	Pennate	Nitzschia alba	GI:82527177 ABB81817.1	SIT
SAR	Alveolate	Dinoflagellate	Noctiluca scintillans	CAMPEP_0194513168 /NCGR_PEP_ID=MMETSP0253-20130528|45360_1	SIT-L
SAR	Stramenopile	Chrysophyte/Synurophyte	Ochromonas distigma	KU821748	SIT
SAR	Stramenopile	Chrysophyte/Synurophyte	Ochromonas sp.	CAMPEP_0174962314 /NCGR_PEP_ID=MMETSP0004_2-20121128|4715_1 /TAXON_ID=420556	SIT
SAR	Stramenopile	Chrysophyte/Synurophyte	Paraphysomonas bandaiensis	CAMPEP_0185024078 /NCGR_PEP_ID=MMETSP1103-20130426|6985_1	SIT1
SAR	Stramenopile	Chrysophyte/Synurophyte	Paraphysomonas bandaiensis	CAMPEP_0185039316 /NCGR_PEP_ID=MMETSP1103-20130426|36053_1	SIT2
SAR	Stramenopile	Chrysophyte/Synurophyte	Paraphysomonas imperforata	CAMPEP_0114423586 /NCGR_PEP_ID=MMETSP0103-20121206|6227_1	SIT1
SAR	Stramenopile	Chrysophyte/Synurophyte	Paraphysomonas imperforata	CAMPEP_0114425786 /NCGR_PEP_ID=MMETSP0103-20121206|7426_1	SIT2
Stramenopile	Diatom	Pennate	Phaeodactylum tricornutum	GI:215398382 ACJ65494.1	SIT3
Stramenopile	Diatom	Pennate	Phaeodactylum tricornutum	GI:219126028 XP_002183269.1	SIT1
Stramenopile	Diatom	Pennate	Phaeodactylum tricornutum	GI:219128344 XP_002184375.1	SIT2
SAR	Rhizarian	Phaeodaria	Phaeodaria Isolate OSH171	KU821728	SIT-L1
SAR	Rhizarian	Phaeodaria	Phaeodaria Isolate OSH171	KU821729	SIT-L2
Opisthokont	Metazoan	Deuterostome	Phallusia mammillata	mamm.CG.MTP2014.S852.g12366	SIT-L
Opisthokont	Metazoan	Lophotrochozoan	Platynereis dumerilii	JZ419731_1	SIT-L
CCTH	Haptophyte	Prymnesiaceae	Prymnesium neolepis	PZ241_m.416045 g.416045	SIT1
Eubacteria	Actinobacteria		Rhodococcus opacus	gi|760146452 WP_043827568.1	SIT-L
Eubacteria	Actinobacteria		Rhodococcus opacus B4	gi|226246088 BAH56188.1	SIT-L
SAR	Rhizarian	Foraminifera	Rosalina sp	CAMPEP_0201589896 /NCGR_PEP_ID=MMETSP0190_2-20130828|171906_1	SIT-L
Opisthokont	Choanoflagellate	Acanthoecidae	Savillea parva	KU821743	SIT alpha
Opisthokont	Choanoflagellate	Acanthoecidae	Savillea parva	KU821744	SIT beta
CCTH	Haptophyte	Pontosphaeraceae	Scyphosphaera apsteinii	CAMPEP_0119299848 /NCGR_PEP_ID=MMETSP1333-20130426|1878_1	SIT-L
CCTH	Haptophyte	Pontosphaeraceae	Scyphosphaera apsteinii	CAMPEP_0119335116 /NCGR_PEP_ID=MMETSP1333-20130426|88767_1	SIT
Stramenopile	Diatom	Centric	Skeletonema costatum	GI:82527191 ABB81824.1	SIT	Very short sequence- not used for phylogenetic analysis due to disruption to alignment
SAR	Rhizaria	Polycystinea	Spongosphaera streptacantha	KU821730	SIT-L1	Very short sequence- not used for phylogenetic analysis due to disruption to alignment
SAR	Rhizaria	Polycystinea	Spongosphaera streptacantha	KU821731	SIT-L2
Opisthokont	Choanoflagellate	Stephanoecaidae	Stephanoeca diplocostata	KU821745	SIT alpha A
Opisthokont	Choanoflagellate	Stephanoecaidae	Stephanoeca diplocostata	KU821746	SIT alpha BC
Opisthokont	Choanoflagellate	Stephanoecaidae	Stephanoeca diplocostata	KU821747	SIT beta
Eubacteria	Cyanobacteria		Synechococcus sp. CC9616	gi|655834985 WP_028953550.1	SIT-L
Eubacteria	Cyanobacteria		Synechococcus sp. KORDI-100	gi|740757726 WP_038543010.1	SIT-L
Stramenopile	Diatom	Pennate	Synedra acus	GI:227460944 ACP39536.1	SIT
Stramenopile	Diatom	Centric	Thalassiosira pseudonana	GI:224004538 XP_002295920.1	SIT2
Stramenopile	Diatom	Centric	Thalassiosira pseudonana	GI:82527193 ABB81825.1	SIT1
Stramenopile	Diatom	Centric	Thalassiosira pseudonana	GI:82527197 ABB81827.1	SIT3
Environmental	Environmental	Environmental	Environmental	TARA_004_SRF_0.22-1.6_scaffold357238_1_gene339609OM-RGC.v1.023483106		Likely Cyanobacterial
Environmental	Environmental	Environmental	Environmental	TARA_142_SRF_0.22-3_scaffold276415_1_gene324432OM-RGC.v1.013104417		Likely Cyanobacterial
Environmental	Environmental	Environmental	Environmental	TARA_085_DCM_0.22-3_scaffold70022_1_gene48897OM-RGC.v1.020351416		Likely Haptophyte
Environmental	Environmental	Environmental	Environmental	TARA_084_SRF_0.22-3_C21092099_1_gene440193OM-RGC.v1.001186784		Likely Group 2 SIT/SIT-L
Environmental	Environmental	Environmental	Environmental	TARA_145_SRF_0.22-3_C13680053_1_gene401740OM-RGC.v1.022333787		Likely Diatom
Environmental	Environmental	Environmental	Environmental	TARA_025_SRF_0.22-1.6_C16471209_1_gene508800OM-RGC.v1.026749642		Likely Group 2 SIT/SIT-L
CCTH	Haptophyte	Prymnesiaceae	Chrysochromulina brevifilum	CAMPEP_0174702132 /NCGR_PEP_ID=MMETSP1094-20130205|6521_1	Contaminant	Labelled contaminant in Durak et al 2016, high similarity to choanoflagellate SITs, branches deep within choanoflagellates in preliminary phylogenies
CCTH	Haptophyte	Prymnesiaceae	Chrysochromulina rotalis	CAMPEP_0115890138 /NCGR_PEP_ID=MMETSP0287-20121206|33194_1	Contaminant	Labelled contaminant in Durak et al 2016, high similarity to diatom SITs, branches deep within diatoms in preliminary phylogenies
Opisthokont	Metazoan	Calcareous Sponges	Leucetta chagosensis	GO095314_2 DMPR7346774 Leucetta chagosensis DMP cDNA Library Leucetta chagosensis cDNA, mRNA sequence	Not used, potential contaminant	High similarity to diatom SITs than metazoan SIT-Ls, branches within diatoms in preliminary phylogenies
SAR	Alveolate	Dinoflagellate	Prorocentrum minimum	CAMPEP_0196912216 /NCGR_PEP_ID=MMETSP1377-20130617|7031_1	Not used, potential contaminant	High similarity to diatom SITs than dinoflagellate SIT-Ls, branches deep within diatoms in preliminary phylogenies with short branch
SAR	Alveolate	Dinoflagellate	Prorocentrum minimum	CAMPEP_0176690934 /NCGR_PEP_ID=MMETSP0267-20121207|10305_1	Not used, potential contaminant	High similarity to diatom SITs than dinoflagellate SIT-Ls, branches deep within diatoms in preliminary phylogenies with short branch
SAR	Alveolate	Dinoflagellate	Prorocentrum minimum	CAMPEP_0176819126 /NCGR_PEP_ID=MMETSP0267-20121207|78289_1	Not used, potential contaminant	High similarity to diatom SITs than dinoflagellate SIT-Ls, branches deep within diatoms in preliminary phylogenies with short branch
SAR	Alveolate	Dinoflagellate	Prorocentrum minimum	CAMPEP_0176825360 /NCGR_PEP_ID=MMETSP0268-20121207|2051_1	Not used, potential contaminant	High similarity to diatom SITs than dinoflagellate SIT-Ls, branches deep within diatoms in preliminary phylogenies with short branch
SAR	Alveolate	Dinoflagellate	Prorocentrum minimum	CAMPEP_0177136790 /NCGR_PEP_ID=MMETSP0269-20121207|77552_1	Not used, potential contaminant	High similarity to diatom SITs than dinoflagellate SIT-Ls, branches deep within diatoms in preliminary phylogenies with short branch
Archaeplastida	Embryophyte	Angiosperm	Elodea nuttallii	GBEN01163971.1_4 TSA: Elodea nuttallii Locus_105233_Transcript_1_1_Confidence_1.000_Length_1462 transcribed RNA sequence	Not used, potential contaminant	High similarity to diatom SITs, branches deep within diatoms in preliminary phylogenies with short branch
SAR	Stramenopile			CAMPEP_0119284774 /NCGR_PEP_ID=MMETSP1329-20130426|30933_1		Unknown stramenopile species- SIT hit branches with other non-diatom stramenopile SIT-L (Florenciella parvula)
SAR	Rhizaria	Polycystinea	Spongosphaera streptacantha	GY7EUHA01ASSG9_6 length=480 xy=0210_3227 region=1 run=R_2011_03_11_11_43_19_	SIT-L1	Very short sequence- not used for phylogenetic analysis
SAR	Rhizaria	Polycystinea	Spongosphaera streptacantha	GY7EUHA01AGTW8_4 length=353 xy=0074_2282 region=1 run=R_2011_03_11_11_43_19_	SIT-L2	Very short sequence- not used for phylogenetic analysis
SAR	Stramenopile	Dictyochophyceae	Dictyocha speculum	CAMPEP_0185787030 /NCGR_PEP_ID=MMETSP1174-20130828|138418_1	Unreliable due to potential contamination in dataset	Short sequence, branches deep with diatom SITs in preliminary phylogenies with short branch
SAR	Alveolate	Dinoflagellate	Durinskia baltica	CAMPEP_0170206048 /NCGR_PEP_ID=MMETSP0116_2-20130129|2573_1	Unreliable due to potential contamination in dataset	Branches with Dinoflagellate SIT-Ls in preliminary phylogenies
SAR	Alveolate	Dinoflagellate	Durinskia baltica	CAMPEP_0170251130 /NCGR_PEP_ID=MMETSP0116_2-20130129|25394_1	Unreliable due to potential contamination in dataset
SAR	Alveolate	Dinoflagellate	Durinskia baltica	CAMPEP_0170206048 /NCGR_PEP_ID=MMETSP0116_2-20130129|2573_1	Unreliable due to potential contamination in dataset
SAR	Alveolate	Dinoflagellate	Durinskia baltica	CAMPEP_0170205660 /NCGR_PEP_ID=MMETSP0116_2-20130129|2374_1	Unreliable due to potential contamination in dataset
SAR	Alveolate	Dinoflagellate	Durinskia baltica	CAMPEP_0170251130 /NCGR_PEP_ID=MMETSP0116_2-20130129|25394_1	Unreliable due to potential contamination in dataset
SAR	Alveolate	Dinoflagellate	Durinskia baltica	CAMPEP_0170365138 /NCGR_PEP_ID=MMETSP0117_2-20130122|5745_1	Unreliable due to potential contamination in dataset
SAR	Alveolate	Dinoflagellate	Durinskia baltica	CAMPEP_0170357066 /NCGR_PEP_ID=MMETSP0117_2-20130122|1507_1	Unreliable due to potential contamination in dataset
SAR	Alveolate	Dinoflagellate	Durinskia baltica	CAMPEP_0170443548 /NCGR_PEP_ID=MMETSP0117_2-20130122|48040_1	Unreliable due to potential contamination in dataset
SAR	Alveolate	Ciliate	Euplotes focardii	CAMPEP_0205833590 /NCGR_PEP_ID=MMETSP0206-20130828|50100_1	Unreliable due to potential contamination in dataset	Has three EGXQ-GRQ motif pairs, feature also found in other cilliate (Tiarina fusus) SITs- may be indicative of assembly errors, or signify a genuine cilliate triple-motif SIT family
SAR	Alveolate	Ciliate	Euplotes focardii	CAMPEP_0205833600 /NCGR_PEP_ID=MMETSP0206-20130828|50111_1	Unreliable due to potential contamination in dataset
SAR	Alveolate	Ciliate	Euplotes focardii	CAMPEP_0205831606 /NCGR_PEP_ID=MMETSP0206-20130828|44532_1	Unreliable due to potential contamination in dataset
SAR	Alveolate	Dinoflagellate	Glenodinium foliaceum	CAMPEP_0168148000 /NCGR_PEP_ID=MMETSP0119_2-20121206|81757_1	Unreliable due to potential contamination in dataset
CCTH	Cryptophyte		Goniomonas sp.	CAMPEP_0114551340 /NCGR_PEP_ID=MMETSP0114-20121206|6551_1	Unreliable due to potential contamination in dataset
SAR	Alveolate	Dinoflagellate	Karenia brevis	CAMPEP_0178201076 /NCGR_PEP_ID=MMETSP0648_2-20121207|71060_1	Unreliable due to potential contamination in dataset
SAR	Alveolate	Dinoflagellate	Karenia brevis	CAMPEP_0173736426 /NCGR_PEP_ID=MMETSP0027-20121228|181980_1	Unreliable due to potential contamination in dataset
SAR	Alveolate	Dinoflagellate	Karenia brevis	CAMPEP_0173664100 /NCGR_PEP_ID=MMETSP0027-20121228|25172_1	Unreliable due to potential contamination in dataset
SAR	Alveolate	Dinoflagellate	Karenia brevis	CAMPEP_0117240006 /NCGR_PEP_ID=MMETSP0573-20121206|88921_1	Unreliable due to potential contamination in dataset
SAR	Alveolate	Dinoflagellate	Kryptoperidinium foliaceum	CAMPEP_0176120748 /NCGR_PEP_ID=MMETSP0120_2-20121206|60745_1	Unreliable due to potential contamination in dataset
SAR	Alveolate	Dinoflagellate	Mesodinium pulex	CAMPEP_0116903310 /NCGR_PEP_ID=MMETSP0467-20121206|10650_1	Unreliable due to potential contamination in dataset
SAR	Alveolate	Dinoflagellate	Mesodinium pulex	CAMPEP_0116894104 /NCGR_PEP_ID=MMETSP0467-20121206|3959_1	Unreliable due to potential contamination in dataset
SAR	Alveolate	Dinoflagellate	Mesodinium pulex	CAMPEP_0116902052 /NCGR_PEP_ID=MMETSP0467-20121206|9757_1	Unreliable due to potential contamination in dataset
SAR	Alveolate	Dinoflagellate	Symbiodinium sp.	CAMPEP_0196989778 /NCGR_PEP_ID=MMETSP1377-20130617|137685_1	Unreliable due to potential contamination in dataset
SAR	Alveolate	Dinoflagellate	Symbiodinium sp.	CAMPEP_0196912216 /NCGR_PEP_ID=MMETSP1377-20130617|7031_1	Unreliable due to potential contamination in dataset
SAR	Alveolate	Ciliate	Tiarina fusus	CAMPEP_0117022546 /NCGR_PEP_ID=MMETSP0472-20121206|16930_1	Unreliable due to potential contamination in dataset
SAR	Alveolate	Ciliate	Tiarina fusus	CAMPEP_0116997896 /NCGR_PEP_ID=MMETSP0472-20121206|1164_1	Unreliable due to potential contamination in dataset	Three EGXQ-GRQ motif pairs, feature also found in other cilliate (Euplotes focardii) SITs- may be indicative of assembly errors or signify a genuine cilliate triple-motif SIT family
SAR	Alveolate	Ciliate	Tiarina fusus	CAMPEP_0117027750 /NCGR_PEP_ID=MMETSP0472-20121206|20249_1	Unreliable due to potential contamination in dataset
SAR	Alveolate	Ciliate	Tiarina fusus	CAMPEP_0117062734 /NCGR_PEP_ID=MMETSP0472-20121206|43730_1	Unreliable due to potential contamination in dataset
SAR	Alveolate	Ciliate	Tiarina fusus	CAMPEP_0117078106 /NCGR_PEP_ID=MMETSP0472-20121206|55078_1	Unreliable due to potential contamination in dataset
SAR	Alveolate	Ciliate	Tiarina fusus	CAMPEP_0117069716 /NCGR_PEP_ID=MMETSP0472-20121206|48922_1	Unreliable due to potential contamination in dataset
SAR	Alveolate	Ciliate	Tiarina fusus	CAMPEP_0117014312 /NCGR_PEP_ID=MMETSP0472-20121206|11634_1	Unreliable due to potential contamination in dataset

## Sheet: Supplementary Table 3
Supplementary Table 3. List of sequences used to generate the Hsp90 and EF-1 phylogenetic trees for contamination analysis.
Species	Gene	Identifier	Sequence Type
Ammonia sp.	EF-1	CAMPEP_0197074228 /NCGR_PEP_ID=MMETSP1384-20130603|211002_1	Selected BLASTp Hit
Amphidinium carterae	EF-1	gi|193891037	Reference
Aureococcus anophagefferens	EF-1	gi|676385315	Reference
Ceratium fusus	EF-1	CAMPEP_0172676050 /NCGR_PEP_ID=MMETSP1074-20121228|13682_1	Selected BLASTp Hit
Chlamydomonas reinhardtii	EF-1	gi|159476938	Reference
Chrysochromulina sp	EF-1	gi|194239442	Reference
Cyclotella cryptica	EF-1	gi|59859756	Reference
Dictyocha speculum	EF-1	CAMPEP_0185790756 /NCGR_PEP_ID=MMETSP1174-20130828|157976_1	Selected BLASTp Hit
Dictyocha speculum	EF-1	CAMPEP_0185743188 /NCGR_PEP_ID=MMETSP1174-20130828|805_1	Selected BLASTp Hit
Dinobryon sp.	EF-1	CAMPEP_0170058996 /NCGR_PEP_ID=MMETSP0019_2-20121128|1422_1	Selected BLASTp Hit
Dinophysis acuminata	EF-1	CAMPEP_0179255948 /NCGR_PEP_ID=MMETSP0797-20121207|24013_1	Selected BLASTp Hit
Dinophysis acuminata	EF-1	CAMPEP_0179361658 /NCGR_PEP_ID=MMETSP0797-20121207|80613_1	Selected BLASTp Hit
Durinskia baltica	EF-1	CAMPEP_0170215334 /NCGR_PEP_ID=MMETSP0116_2-20130129|7303_1	Selected BLASTp Hit
Durinskia baltica	EF-1	CAMPEP_0170355688 /NCGR_PEP_ID=MMETSP0117_2-20130122|776_1	Selected BLASTp Hit
Ectocarpus siliculosus	EF-1	gi|298711872	Reference
Elphidium margaritaceum	EF-1	CAMPEP_0202710520 /NCGR_PEP_ID=MMETSP1385-20130828|22489_1	Selected BLASTp Hit
Elphidium margaritaceum	EF-1	CAMPEP_0202702982 /NCGR_PEP_ID=MMETSP1385-20130828|15888_1	Selected BLASTp Hit
Elphidium margaritaceum	EF-1	CAMPEP_0202684628 /NCGR_PEP_ID=MMETSP1385-20130828|157_1	Selected BLASTp Hit
Emiliania huxleyi	EF-1	gi|551613834	Reference
Eucyrtidium acuminatum	EF-1	gi|393714805	Reference
Euplotes focardii	EF-1	CAMPEP_0205834054 /NCGR_PEP_ID=MMETSP0206-20130828|50487_1	Selected BLASTp Hit
Euplotes focardii	EF-1	CAMPEP_0205820168 /NCGR_PEP_ID=MMETSP0206-20130828|2774_1	Selected BLASTp Hit
Euplotes focardii	EF-1	CAMPEP_0205819068 /NCGR_PEP_ID=MMETSP0206-20130828|1258_1	Selected BLASTp Hit
Euplotes focardii	EF-1	CAMPEP_0205822666 /NCGR_PEP_ID=MMETSP0206-20130828|13458_1	Selected BLASTp Hit
Florenciella parvula	EF-1	CAMPEP_0182527744 /NCGR_PEP_ID=MMETSP1323-20130603|4049_1	Selected BLASTp Hit
Florenciella parvula	EF-1	CAMPEP_0119482506 /NCGR_PEP_ID=MMETSP1344-20130328|10323_1	Selected BLASTp Hit
Florenciella parvula	EF-1	CAMPEP_0182567160 /NCGR_PEP_ID=MMETSP1324-20130603|8441_1	Selected BLASTp Hit
Glenodinium foliaceum	EF-1	CAMPEP_0168014696 /NCGR_PEP_ID=MMETSP0119_2-20121206|12131_1	Selected BLASTp Hit
Goniomonas sp.	EF-1	gi|508737330	Reference
Heterocapsa triquetra	EF-1	gi|54399510	Reference
Isochrysis galbana	EF-1	gi|54399512	Reference
Karenia brevis	EF-1	CAMPEP_0117096400 /NCGR_PEP_ID=MMETSP0573-20121206|5698_1	Selected BLASTp Hit
Karenia brevis	EF-1	CAMPEP_0173763786 /NCGR_PEP_ID=MMETSP0027-20121228|213202_1	Selected BLASTp Hit
Karenia brevis	EF-1	CAMPEP_0178096764 /NCGR_PEP_ID=MMETSP0648_2-20121207|9215_1	Selected BLASTp Hit
Karlodinium veneficum	EF-1	gi|110225900	Reference
Kryptoperidinium foliaceum	EF-1	CAMPEP_0176031128 /NCGR_PEP_ID=MMETSP0120_2-20121206|15337_1	Selected BLASTp Hit
Mallomonas rasilis	EF-1	gi|59859758	Reference
Mallomonas sp.	EF-1	CAMPEP_0182416306 /NCGR_PEP_ID=MMETSP1167-20130531|575_1	Selected BLASTp Hit
Mesodinium pulex	EF-1	CAMPEP_0116948416 /NCGR_PEP_ID=MMETSP0467-20121206|38327_1	Selected BLASTp Hit
Mesodinium pulex	EF-1	CAMPEP_0116904702 /NCGR_PEP_ID=MMETSP0467-20121206|11585_1	Selected BLASTp Hit
Mesodinium pulex	EF-1	CAMPEP_0116952982 /NCGR_PEP_ID=MMETSP0467-20121206|41064_1	Selected BLASTp Hit
Mesodinium pulex	EF-1	CAMPEP_0116949550 /NCGR_PEP_ID=MMETSP0467-20121206|38956_1	Selected BLASTp Hit
Mesodinium pulex	EF-1	CAMPEP_0116941802 /NCGR_PEP_ID=MMETSP0467-20121206|34206_1	Selected BLASTp Hit
Monosiga brevicollis	EF-1	gi|16554296	Reference
Noctiluca scintillans	EF-1	CAMPEP_0194508834 /NCGR_PEP_ID=MMETSP0253-20130528|39139_1	Selected BLASTp Hit
Noctiluca scintillans	EF-1	CAMPEP_0194511002 /NCGR_PEP_ID=MMETSP0253-20130528|42536_1	Selected BLASTp Hit
Ochromonas sp.	EF-1	CAMPEP_0174963008 /NCGR_PEP_ID=MMETSP0004_2-20121128|5084_1	Selected BLASTp Hit
Ochromonas sp.	EF-1	CAMPEP_0174963008 /NCGR_PEP_ID=MMETSP0004_2-20121128|5084_1	Selected BLASTp Hit
Ochromonas sp.	EF-1	CAMPEP_0174995996 /NCGR_PEP_ID=MMETSP0005-20121125|150_1	Selected BLASTp Hit
Ostreococcus tauri	EF-1	gi|308810507	Reference
Oxyrrhis marina	EF-1	gi|106073631	Reference
Paraphysomonas bandaiensis	EF-1	CAMPEP_0185042778 /NCGR_PEP_ID=MMETSP1103-20130426|42526_1	Selected BLASTp Hit
Paraphysomonas imperforata	EF-1	CAMPEP_0114411860 /NCGR_PEP_ID=MMETSP0103-20121206|20_1	Selected BLASTp Hit
Phaeodactylum tricornutum	EF-1	gi|209583153	Reference
Phytophthora parasitica	EF-1	gi|675193593	Reference
Prochlorococcus marinus	EF-tu	gi|499614684	Reference
Prorocentrum minimum	EF-1	CAMPEP_0176681132 /NCGR_PEP_ID=MMETSP0267-20121207|5102_1	Selected BLASTp Hit
Prorocentrum minimum	EF-1	CAMPEP_0176946564 /NCGR_PEP_ID=MMETSP0268-20121207|66140_1	Selected BLASTp Hit
Prorocentrum minimum	EF-1	CAMPEP_0177074030 /NCGR_PEP_ID=MMETSP0269-20121207|43452_1	Selected BLASTp Hit
Pyrolobus fumarii	EF-1alpha	gi|503791784	Reference
Reticulomyxa filosa	EF-1	gi|193875926	Reference
Rosalina sp.	EF-1	CAMPEP_0201591868 /NCGR_PEP_ID=MMETSP0190_2-20130828|189914_1	Selected BLASTp Hit
Rosalina sp.	EF-1	CAMPEP_0201575812 /NCGR_PEP_ID=MMETSP0190_2-20130828|21222_1	Selected BLASTp Hit
Salpingoeca rosetta	EF-1	gi|514698344	Reference
Scyphosphaera apsteinii	EF-1	CAMPEP_0119299036 /NCGR_PEP_ID=MMETSP1333-20130426|1146_1	Selected BLASTp Hit
Spumella sp.	EF-1	gi|677286269	Reference
Staphylothermus marinus	EF-1alpha	gi|500164486	Reference
Sterkiella histriomuscorum	EF-1	gi|331686196	Reference
Symbiodinium sp.	EF-1	CAMPEP_0196910684 /NCGR_PEP_ID=MMETSP1377-20130617|5800_1	Selected BLASTp Hit
Symbiodinium sp.	EF-1	CAMPEP_0196904838 /NCGR_PEP_ID=MMETSP1377-20130617|989_1	Selected BLASTp Hit
Symbiodinium sp.	EF-1	CAMPEP_0196910202 /NCGR_PEP_ID=MMETSP1377-20130617|5397_1	Selected BLASTp Hit
Symbiodinium sp.	EF-1	CAMPEP_0196939324 /NCGR_PEP_ID=MMETSP1377-20130617|60386_1	Selected BLASTp Hit
Symbiodinium sp.	EF-1	CAMPEP_0196987660 /NCGR_PEP_ID=MMETSP1377-20130617|136471_1	Selected BLASTp Hit
Synechococcus sp.	EF-tu	gi|760011446	Reference
Thalassionema nitzschioides	EF-1	gi|508737306	Reference
Thalassiosira oceanica	EF-1	gi|397565220	Reference
Thalassiosira pseudonana	EF-1	gi|223998706	Reference
Tiarina fusus	EF-1	CAMPEP_0117069756 /NCGR_PEP_ID=MMETSP0472-20121206|48953_1	Selected BLASTp Hit
Tiarina fusus	EF-1	CAMPEP_0117014800 /NCGR_PEP_ID=MMETSP0472-20121206|11939_1	Selected BLASTp Hit
Tiarina fusus	EF-1	CAMPEP_0117013602 /NCGR_PEP_ID=MMETSP0472-20121206|11192_1	Selected BLASTp Hit
Tiarina fusus	EF-1	CAMPEP_0117016394 /NCGR_PEP_ID=MMETSP0472-20121206|12932_1	Selected BLASTp Hit
Aeromonas	Hsp-90	gi|759433821	Reference
Ammonia sp.	Hsp-90	CAMPEP_0197036508 /NCGR_PEP_ID=MMETSP1384-20130603|13994_1	Selected BLASTp Hit
Ammonia sp.	Hsp-90	CAMPEP_0197077944 /NCGR_PEP_ID=MMETSP1384-20130603|212875_1	Selected BLASTp Hit
Aureococcus anophagefferens	Hsp-90	gi|676394307	Reference
Ceratium fusus	Hsp-90	CAMPEP_0172780228 /NCGR_PEP_ID=MMETSP1074-20121228|202815_1	Selected BLASTp Hit
Ceratium fusus	Hsp-90	CAMPEP_0172779196 /NCGR_PEP_ID=MMETSP1074-20121228|202297_1	Selected BLASTp Hit
Ceratium fusus	Hsp-90	CAMPEP_0172698956 /NCGR_PEP_ID=MMETSP1074-20121228|29813_1	Selected BLASTp Hit
Chlamydomonas reinhardtii	Hsp-90	gi|159474294	Reference
Chrysochromulina sp.	Hsp-90	gi|116222131	Reference
Dictyocha speculum	Hsp-90	CAMPEP_0185797122 /NCGR_PEP_ID=MMETSP1174-20130828|161441_1	Selected BLASTp Hit
Dictyocha speculum	Hsp-90	CAMPEP_0185769184 /NCGR_PEP_ID=MMETSP1174-20130828|53423_1	Selected BLASTp Hit
Dictyocha speculum	Hsp-90	CAMPEP_0185743568 /NCGR_PEP_ID=MMETSP1174-20130828|1365_1	Selected BLASTp Hit
Dictyocha speculum	Hsp-90	CAMPEP_0185744798 /NCGR_PEP_ID=MMETSP1174-20130828|2999_1	Selected BLASTp Hit
Dictyocha speculum	Hsp-90	CAMPEP_0185765418 /NCGR_PEP_ID=MMETSP1174-20130828|29016_1	Selected BLASTp Hit
Dinobryon sp.	Hsp-90	CAMPEP_0170078454 /NCGR_PEP_ID=MMETSP0019_2-20121128|15036_1	Selected BLASTp Hit
Dinobryon sp.	Hsp-90	CAMPEP_0170069514 /NCGR_PEP_ID=MMETSP0019_2-20121128|8161_1	Selected BLASTp Hit
Dinophysis acuminata	Hsp-90	CAMPEP_0179224858 /NCGR_PEP_ID=MMETSP0797-20121207|8009_1	Selected BLASTp Hit
Ditylum brightwellii	Hsp-90	gi|398372888	Reference
Durinskia baltica	Hsp-90	CAMPEP_0170388908 /NCGR_PEP_ID=MMETSP0117_2-20130122|18339_1	Selected BLASTp Hit
Durinskia baltica	Hsp-90	CAMPEP_0170354406 /NCGR_PEP_ID=MMETSP0117_2-20130122|86_1	Selected BLASTp Hit
Ectocarpus siliculosus	Hsp-90	gi|298706104	Reference
Elphidium margaritaceum	Hsp-90	CAMPEP_0202725874 /NCGR_PEP_ID=MMETSP1385-20130828|184320_1	Selected BLASTp Hit
Elphidium margaritaceum	Hsp-90	CAMPEP_0202709224 /NCGR_PEP_ID=MMETSP1385-20130828|21347_1	Selected BLASTp Hit
Elphidium margaritaceum	Hsp-90	CAMPEP_0202690664 /NCGR_PEP_ID=MMETSP1385-20130828|5579_1	Selected BLASTp Hit
Emiliania huxleyi	Hsp-90	gi|551583695	Reference
Euplotes focardii	Hsp-90	CAMPEP_0205824050 /NCGR_PEP_ID=MMETSP0206-20130828|19170_1	Selected BLASTp Hit
Euplotes focardii	Hsp-90	CAMPEP_0205833714 /NCGR_PEP_ID=MMETSP0206-20130828|50213_1	Selected BLASTp Hit
Euplotes focardii	Hsp-90	CAMPEP_0205833946 /NCGR_PEP_ID=MMETSP0206-20130828|50406_1	Selected BLASTp Hit
Euplotes focardii	Hsp-90	CAMPEP_0205821844 /NCGR_PEP_ID=MMETSP0206-20130828|9725_1	Selected BLASTp Hit
Florenciella parvula	Hsp-90	CAMPEP_0119541840 /NCGR_PEP_ID=MMETSP1344-20130328|53207_1	Selected BLASTp Hit
Florenciella parvula	Hsp-90	CAMPEP_0182533388 /NCGR_PEP_ID=MMETSP1323-20130603|13653_1	Selected BLASTp Hit
Florenciella parvula	Hsp-90	CAMPEP_0182571692 /NCGR_PEP_ID=MMETSP1324-20130603|14325_1	Selected BLASTp Hit
Florenciella parvula	Hsp-90	CAMPEP_0182556314 /NCGR_PEP_ID=MMETSP1324-20130603|616_1	Selected BLASTp Hit
Florenciella parvula	Hsp-90	CAMPEP_0182530648 /NCGR_PEP_ID=MMETSP1323-20130603|6052_1	Selected BLASTp Hit
Florenciella parvula	Hsp-90	CAMPEP_0119473992 /NCGR_PEP_ID=MMETSP1344-20130328|5423_1	Selected BLASTp Hit
Florenciella parvula	Hsp-90	CAMPEP_0182548202 /NCGR_PEP_ID=MMETSP1323-20130603|38481_1	Selected BLASTp Hit
Glenodinium foliaceum	Hsp-90	CAMPEP_0168026732 /NCGR_PEP_ID=MMETSP0119_2-20121206|18323_1	Selected BLASTp Hit
Goniomonas sp.	Hsp-90	CAMPEP_0114561794 /NCGR_PEP_ID=MMETSP0114-20121206|12190_1	Selected BLASTp Hit
Goniomonas sp.	Hsp-90	CAMPEP_0114569202 /NCGR_PEP_ID=MMETSP0114-20121206|16486_1	Selected BLASTp Hit
Goniomonas sp.	Hsp-90	CAMPEP_0114552094 /NCGR_PEP_ID=MMETSP0114-20121206|6944_1	Selected BLASTp Hit
Goniomonas sp.	Hsp-90	CAMPEP_0114539682 /NCGR_PEP_ID=MMETSP0114-20121206|367_1	Selected BLASTp Hit
Goniomonas sp.	Hsp-90	CAMPEP_0114551438 /NCGR_PEP_ID=MMETSP0114-20121206|6607_1	Selected BLASTp Hit
Goniomonas truncata	Hsp-90	gi|116222143	Reference
Isochrysis galbana	Hsp-90	gi|59894148	Reference
Karenia brevis	Hsp-90	gi|99643817	Reference
Karenia brevis	Hsp-90	CAMPEP_0178092148 /NCGR_PEP_ID=MMETSP0648_2-20121207|6759_1	Selected BLASTp Hit
Karenia brevis	Hsp-90	CAMPEP_0178126120 /NCGR_PEP_ID=MMETSP0648_2-20121207|24993_1	Selected BLASTp Hit
Karenia brevis	Hsp-90	CAMPEP_0178117396 /NCGR_PEP_ID=MMETSP0648_2-20121207|20267_1	Selected BLASTp Hit
Karenia brevis	Hsp-90	CAMPEP_0173638196 /NCGR_PEP_ID=MMETSP0027-20121228|8360_1	Selected BLASTp Hit
Karenia brevis	Hsp-90	CAMPEP_0173690716 /NCGR_PEP_ID=MMETSP0027-20121228|85894_1	Selected BLASTp Hit
Karenia brevis	Hsp-90	CAMPEP_0173690020 /NCGR_PEP_ID=MMETSP0027-20121228|83724_1	Selected BLASTp Hit
Kryptoperidinium foliaceum	Hsp-90	gi|54300508	Reference
Kryptoperidinium foliaceum	Hsp-90	CAMPEP_0176174604 /NCGR_PEP_ID=MMETSP0120_2-20121206|89454_1	Selected BLASTp Hit
Kryptoperidinium foliaceum	Hsp-90	CAMPEP_0176051064 /NCGR_PEP_ID=MMETSP0120_2-20121206|25385_1	Selected BLASTp Hit
Kryptoperidinium foliaceum	Hsp-90	CAMPEP_0176023962 /NCGR_PEP_ID=MMETSP0120_2-20121206|11700_1	Selected BLASTp Hit
Kryptoperidinium foliaceum	Hsp-90	CAMPEP_0176016820 /NCGR_PEP_ID=MMETSP0120_2-20121206|8047_1	Selected BLASTp Hit
Mallomonas rasilis	Hsp-90	gi|59894150	Reference
Mallomonas sp.	Hsp-90	CAMPEP_0182436996 /NCGR_PEP_ID=MMETSP1167-20130531|84733_1	Selected BLASTp Hit
Mesodinium pulex	Hsp-90	CAMPEP_0116948582 /NCGR_PEP_ID=MMETSP0467-20121206|38419_1	Selected BLASTp Hit
Monosiga brevicollis	Hsp-90	gi|167519765	Reference
Noctiluca scintillans	Hsp-90	gi|156229674	Reference
Noctiluca scintillans	Hsp-90	CAMPEP_0194477828 /NCGR_PEP_ID=MMETSP0253-20130528|1473_1	Selected BLASTp Hit
Noctiluca scintillans	Hsp-90	CAMPEP_0194533262 /NCGR_PEP_ID=MMETSP0253-20130528|71088_1	Selected BLASTp Hit
Noctiluca scintillans	Hsp-90	CAMPEP_0194504038 /NCGR_PEP_ID=MMETSP0253-20130528|28713_1	Selected BLASTp Hit
Ochromonas sp.	Hsp-90	gi|31982980	Reference
Ochromonas sp.	Hsp-90	CAMPEP_0175025740 /NCGR_PEP_ID=MMETSP0005-20121125|17314_1	Selected BLASTp Hit
Ochromonas sp.	Hsp-90	CAMPEP_0174988634 /NCGR_PEP_ID=MMETSP0004_2-20121128|20244_1	Selected BLASTp Hit
Ochromonas sp.	Hsp-90	CAMPEP_0174961292 /NCGR_PEP_ID=MMETSP0004_2-20121128|4160_1	Selected BLASTp Hit
Ochromonas sp.	Hsp-90	CAMPEP_0175015192 /NCGR_PEP_ID=MMETSP0005-20121125|11028_1	Selected BLASTp Hit
Ochromonas sp.	Hsp-90	CAMPEP_0175005714 /NCGR_PEP_ID=MMETSP0005-20121125|5459_1	Selected BLASTp Hit
Ochromonas sp.	Hsp-90	CAMPEP_0174963872 /NCGR_PEP_ID=MMETSP0004_2-20121128|5567_1	Selected BLASTp Hit
Ostreococcus tauri	Hsp-90	gi|693498113	Reference
Paramecium tetraurelia	Hsp-90	gi|145523924	Reference
Paraphysomonas bandaiensis	Hsp-90	CAMPEP_0185018578 /NCGR_PEP_ID=MMETSP1103-20130426|1248_1	Selected BLASTp Hit
Paraphysomonas bandaiensis	Hsp-90	CAMPEP_0185019490 /NCGR_PEP_ID=MMETSP1103-20130426|2093_1	Selected BLASTp Hit
Paraphysomonas bandaiensis	Hsp-90	CAMPEP_0185040662 /NCGR_PEP_ID=MMETSP1103-20130426|38984_1	Selected BLASTp Hit
Paraphysomonas imperforata	Hsp-90	CAMPEP_0114427826 /NCGR_PEP_ID=MMETSP0103-20121206|8581_1	Selected BLASTp Hit
Paraphysomonas imperforata	Hsp-90	CAMPEP_0114423610 /NCGR_PEP_ID=MMETSP0103-20121206|6241_1	Selected BLASTp Hit
Phaeodactylum tricornutum	Hsp-90	gi|219130936	Reference
Phytophthora infestans	Hsp-90	gi|301113542	Reference
Prorocentrum minimum	Hsp-90	gi|311063263	Reference
Prorocentrum minimum	Hsp-90	CAMPEP_0176811688 /NCGR_PEP_ID=MMETSP0267-20121207|74426_1	Selected BLASTp Hit
Prorocentrum minimum	Hsp-90	CAMPEP_0176700796 /NCGR_PEP_ID=MMETSP0267-20121207|15359_1	Selected BLASTp Hit
Prorocentrum minimum	Hsp-90	CAMPEP_0177119528 /NCGR_PEP_ID=MMETSP0269-20121207|68263_1	Selected BLASTp Hit
Prorocentrum minimum	Hsp-90	CAMPEP_0177086512 /NCGR_PEP_ID=MMETSP0269-20121207|49995_1	Selected BLASTp Hit
Prorocentrum minimum	Hsp-90	CAMPEP_0177021710 /NCGR_PEP_ID=MMETSP0269-20121207|16267_1	Selected BLASTp Hit
Prorocentrum minimum	Hsp-90	CAMPEP_0176760440 /NCGR_PEP_ID=MMETSP0267-20121207|46242_1	Selected BLASTp Hit
Proteobacteria bacterium	Hsp-90	gi|739056962	Reference
Reticulomyxa filosa	Hsp-90	gi|569350295	Reference
Rosalina sp.	Hsp-90	CAMPEP_0201591556 /NCGR_PEP_ID=MMETSP0190_2-20130828|189704_	Selected BLASTp Hit
Rosalina sp.	Hsp-90	CAMPEP_0201591636 /NCGR_PEP_ID=MMETSP0190_2-20130828|189752_1	Selected BLASTp Hit
Rosalina sp.	Hsp-90	CAMPEP_0201563612 /NCGR_PEP_ID=MMETSP0190_2-20130828|677_1	Selected BLASTp Hit
Salpingoeca rosetta	Hsp-90	gi|514698134	Reference
Symbiodinium sp.	Hsp-90	gi|75858821	Reference
Symbiodinium sp.	Hsp-90	CAMPEP_0196987700 /NCGR_PEP_ID=MMETSP1377-20130617|136493_1	Selected BLASTp Hit
Symbiodinium sp.	Hsp-90	CAMPEP_0196986926 /NCGR_PEP_ID=MMETSP1377-20130617|136064_1	Selected BLASTp Hit
Symbiodinium sp.	Hsp-90	CAMPEP_0196987762 /NCGR_PEP_ID=MMETSP1377-20130617|136531_1	Selected BLASTp Hit
Symbiodinium sp.	Hsp-90	CAMPEP_0196990004 /NCGR_PEP_ID=MMETSP1377-20130617|137797_1	Selected BLASTp Hit
Symbiodinium sp.	Hsp-90	CAMPEP_0196915356 /NCGR_PEP_ID=MMETSP1377-20130617|9479_1	Selected BLASTp Hit
Symbiodinium sp.	Hsp-90	CAMPEP_0196988656 /NCGR_PEP_ID=MMETSP1377-20130617|137073_1	Selected BLASTp Hit
Symbiodinium sp.	Hsp-90	CAMPEP_0196988510 /NCGR_PEP_ID=MMETSP1377-20130617|136979_1	Selected BLASTp Hit
Synechococcus sp.	Hsp-90	gi|427994605	Reference
Synura sphagnicola	Hsp-90	gi|116222167	Reference
Thalassiosira oceanica	Hsp-90	gi|397590674	Reference
Thalassiosira pseudonana	Hsp-90	gi|224002893	Reference
Thaumatomonas sp.	Hsp-90	gi|116222181	Reference
Tiarina fusus	Hsp-90	CAMPEP_0117033506 /NCGR_PEP_ID=MMETSP0472-20121206|23930_1	Selected BLASTp Hit
Tiarina fusus	Hsp-90	CAMPEP_0117024398 /NCGR_PEP_ID=MMETSP0472-20121206|18129_1	Selected BLASTp Hit
Tiarina fusus	Hsp-90	CAMPEP_0117022208 /NCGR_PEP_ID=MMETSP0472-20121206|16719_1	Selected BLASTp Hit
Tiarina fusus	Hsp-90	CAMPEP_0117035232 /NCGR_PEP_ID=MMETSP0472-20121206|25036_1	Selected BLASTp Hit
Tiarina fusus	Hsp-90	CAMPEP_0117043432 /NCGR_PEP_ID=MMETSP0472-20121206|30192_1	Selected BLASTp Hit
Apedinella radians	photosystem I P700 apoprotein A1	gi|357593685	Reference
Aureococcus anophagefferens	photosystem I P700 apoprotein A1	gi|242620082	Reference
Chattonella subsalsa	photosystem I P700 apoprotein A1	gi|254587407	Reference
Chlamydomonas reinhardtii	photosystem I P700 apoprotein A1	gi|41179070	Reference
Chrysochromulina sp.	photosystem I P700 apoprotein A1	gi|619728409	Reference
Cylindrotheca closterium	photosystem I P700 apoprotein A1	gi|662012664	Reference
Dictyocha speculum	photosystem I P700 apoprotein A1	gi|357593687	Reference
Dictyocha speculum	photosystem I P700 apoprotein A1	CAMPEP_0185753508 /NCGR_PEP_ID=MMETSP1174-20130828|12235_1	Selected BLASTp Hit
Durinskia baltica	photosystem I P700 apoprotein A1	gi|299830505	Reference
Ectocarpus siliculosus	photosystem I P700 apoprotein A1	gi|269101108	Reference
Emiliania huxleyi	photosystem I P700 apoprotein A1	gi|71842223	Reference
Fistulifera solaris	photosystem I P700 apoprotein A1	gi|330850909	Reference
Isochrysis sp.	photosystem I P700 apoprotein A1	gi|22022458	Reference
Karenia mikimotoi	photosystem I P700 apoprotein A1	gi|595415855	Reference
Karlodinium veneficum	photosystem I P700 apoprotein A1	gi|22022478	Reference
Kryptoperidinium foliaceum	photosystem I P700 apoprotein A1	gi|299830310	Reference
Mallomonas caudata	photosystem I P700 apoprotein A1	gi|357593759	Reference
Microcoleus sp.	photosystem I P700 apoprotein A1	gi|504993498	Reference
Ochromonas tuberculata	photosystem I P700 apoprotein A1	gi|357593683	Reference
Ostreococcus tauri	photosystem I P700 apoprotein A1	gi|112806869	Reference
Peridinium foliaceum	photosystem I P700 apoprotein A1	gi|22022480	Reference
Phaeodactylum tricornutum	photosystem I P700 apoprotein A1	gi|118410964	Reference
Rhizochromulina sp.	photosystem I P700 apoprotein A1	gi|357593699	Reference
Symbiodinium sp.	photosystem I P700 apoprotein A1	gi|555289565	Reference
Synechococcus sp.	photosystem I P700 apoprotein A1	gi|504937895	Reference
Synura sphagnicola	photosystem I P700 apoprotein A1	gi|282936752	Reference
Thalassiosira oceanica	photosystem I P700 apoprotein A1	gi|315320540	Reference
Thalassiosira pseudonana	photosystem I P700 apoprotein A1	gi|118411096	Reference

## Sheet: Supplementary Table 4
Supplementary Table 4. List of sequences used to generate the phylogenetic tree of Lsi2-like sequences.
Supergroup	Group	Subgroup	Species	Sequence Identifier	Treefile Identifier	Phylogenetic Grouping	Notes; X if evidence for potential contamination in MMETSP transcriptome
Amoebozoa	Archamoebae		Acanthamoeba castellanii	gi|470379586	Acanthamoe	Lsi2-like
Opisthokont	Choanoflagellate	Acanthoecidae	Acanthoeca spectabilis	KU821752	1Aspectabi	Lsi2-like
Opisthokont	Choanoflagellate	Acanthoecidae	Acanthoeca spectabilis	KU821753	2Aspectabi	Pink-eye Dilution like
Opisthokont	Choanoflagellate	Acanthoecidae	Acanthoeca spectabilis	KU821754	3Aspectabi	Pink-eye Dilution like
SAR	Alveolate	Dinoflagellate	Alexandrium monilatum	CAMPEP_0175196644 /NCGR_PEP_ID=MMETSP0093-20121207|7612_1	1Alexandri	Lsi2-like
Opisthokont	Metazoa	Demosponge (siliceous sponge)	Amphimedon queenslandica	gi|761912373	1Amphimedo	Pink-eye Dilution like
Opisthokont	Metazoa	Demosponge (siliceous sponge)	Amphimedon queenslandica	gi|761910932	2Amphimedo	Lsi2-like
Opisthokont	Metazoa	Demosponge (siliceous sponge)	Amphimedon queenslandica	gi|340370106	3Amphimedo	Lsi2-like
Opisthokont	Metazoa	Demosponge (siliceous sponge)	Amphimedon queenslandica	gi|340375290	4Amphimedo	Lsi2-like
Opisthokont	Metazoa	Hexactinellid (siliceous sponge)	Aphrocallistes vastus	AV41comp37501_c0_seq1_6 len=2016 path=[1:0-2015]	1Aphrocall	Lsi2-like
Opisthokont	Metazoa	Hexactinellid (siliceous sponge)	Aphrocallistes vastus	AV41comp22128_c0_seq2_5 len=1676 path=[1:0-132 134:133-146 148:147-147 149:148-731 733:732-741 743:742-777 779:778-1009 1011:1010-1096 1098:1097-1212 1214:1213-1237 1239:1238-1675]	2Aphrocall	Lsi2-like
SAR	Stramenopile	Labyrthinulid	Aplanochytrium stocchinoi	CAMPEP_0204871928 /NCGR_PEP_ID=MMETSP1348-20121228|36844_1	Aplanochyt	Lsi2-like
Opisthokont	Metazoa	Bilaterian (lophotrochozoan)	Aplysia californica	gi|871248879	SeaHare	Pink-eye Dilution like
Archaeplastid	Embryophyte (land plants)	Angiosperm	Arabidopsis thaliana	gi|42561620	Arabidopsi	Lsi2-like
Prokaryote	Archea		Archaeoglobus veneficus	gi|503449174	Archaeoglo	Lsi2-like
Archaeplastid	Chlorophyte		Bathycoccus prasinos	gi|612385218	Bathycoccu	Pink-eye Dilution like
SAR	Rhizarian	Chlorarachniophyte	Bigelowiella natans	CAMPEP_0114194012 /NCGR_PEP_ID=MMETSP0045_2-20121206|8789_1	Bigelowiel	Lsi2-like
SAR	Rhizarian	Chlorarachniophyte	Bigelowiella natans	CAMPEP_0185262416 /NCGR_PEP_ID=MMETSP1359-20130426|10570_1	2Bigelowie	Lsi2-like
Opisthokont	Metazoa	Bilaterian (lophotrochozoan)	Biomphalaria glabrata	gi|908449984	Snail	Pink-eye Dilution like
SAR	Stramenopile	Bolidophyte/Paramales	Bolidomonas	CAMPEP_0182522078 /NCGR_PEP_ID=MMETSP1321-20130603|46447_1 /TAXON_ID=91990	1Bolidomon	Pink-eye Dilution like
SAR	Stramenopile	Bolidophyte/Paramales	Bolidomonas	CAMPEP_0118652314 /NCGR_PEP_ID=MMETSP0785-20121206|11251_1	2Bolidomon	Pink-eye Dilution like
Prokaryote	Eubacteria		Candidatus Brocadia sinica	gi|918693035	Candidatus	Lsi2-like
Opisthokont	Metazoa	Bilaterian (lophotrochozoan)	Capitella teleta	gi|443699032	Capitella	Lsi2-like
Opisthokont	Filasterian		Capsaspora owczarzaki	gi|754352361	Capsaspora	Pink-eye Dilution like
SAR	Alveolate	Dinoflagellate	Ceratium fusus	CAMPEP_0172901998 /NCGR_PEP_ID=MMETSP1075-20121228|167489_1	1Ceratium	Lsi2-like
SAR	Alveolate	Dinoflagellate	Ceratium fusus	CAMPEP_0172943808 /NCGR_PEP_ID=MMETSP1075-20121228|225733_1	2Ceratium	Lsi2-like
SAR	Stramenopile	Diatom	Chaetoceros debilis	CAMPEP_0194101828 /NCGR_PEP_ID=MMETSP0150-20130528|2477_1	1Chaeteros	Lsi2-like
SAR	Stramenopile	Diatom	Chaetoceros debilis	CAMPEP_0194107054 /NCGR_PEP_ID=MMETSP0150-20130528|6966_1	2Chaeteros	Pink-eye Dilution like
Archaeplastid	Chlorophyte		Chlamydomonas chlamydogama	CAMPEP_0202891410 /NCGR_PEP_ID=MMETSP1392-20130828|1473_1	1Chlamydom	Pink-eye Dilution like
SAR	Rhizarian	Chlorarachniophyte	Chlorarachnion reptans	CAMPEP_0114499268 /NCGR_PEP_ID=MMETSP0109-20121206|7325_1	Chlorarach	Lsi2-like
Opisthokont	Choanoflagellate	Craspedida	Choanoeca perplexa	KU821755	Cperpelxa	Pink-eye Dilution like
Haptophyte		Prymnesiaceae	Chrysochromulina ericina	CAMPEP_0181217548 /NCGR_PEP_ID=MMETSP1096-20121128|27212_1	Chrysochro	Lsi2-like
Prokaryote	Eubacteria		Chthonomonas calidirosea	gi|512725459	Chthonomon	Lsi2-like
Prokaryote	Eubacteria		Clostridium purinilyticum	gi|913010354	Clostridiu	Lsi2-like
SAR	Rhizaria	Polycystinea	Collozoum	KU821733	1Collozoum	Lsi2-like
SAR	Rhizaria	Polycystinea	Collozoum	KU821734	2Collozoum	Lsi2-like
SAR	Stramenopile	Diatom	Corethron hystrix	CAMPEP_0113303634 /NCGR_PEP_ID=MMETSP0010_2-20120614|3969_1	Corethron	Lsi2-like
Opisthokont	Choanoflagellate	Craspedida	Craspedida sp. ATCC 50931	KU821770	1Sroanok	Pink-eye Dilution like	Taxonomy revised from Salpingoeca roanokei
Opisthokont	Choanoflagellate	Craspedida	Craspedida sp. ATCC 50964	KU821761	1Mgracilis	Pink-eye Dilution like	Taxonomy revised from Monosiga gracilis
Opisthokont	Choanoflagellate	Craspedida	Craspedida sp. ATCC 50964	KU821762	2Mgracilis	Intermediate	Taxonomy revised from Monosiga gracilis
Opisthokont	Metazoa	Bilaterian (lophotrochozoan)	Crassostrea gigas	gi|405959112	1Oyster	Pink-eye Dilution like
Opisthokont	Metazoa	Bilaterian (lophotrochozoan)	Crassostrea gigas	gi|762104740	2Oyster	Pink-eye Dilution like
Cryptophtye			Cryptomonas paramecium	CAMPEP_0113679938 /NCGR_PEP_ID=MMETSP0038_2-20120614|10967_1	1Cryptomon	Pink-eye Dilution like
Opisthokont	Metazoa	Bilaterian (deuterostome)	Danio rerio	gi|326668755	Danio	Pink-eye Dilution like
Opisthokont	Choanoflagellate	Acanthoecidae	Diaphanoeca grandis	KU821749	1Dgrandis	Lsi2-like
Opisthokont	Choanoflagellate	Acanthoecidae	Diaphanoeca grandis	KU821750	2Dgrandis	Pink-eye Dilution like
Opisthokont	Choanoflagellate	Acanthoecidae	Diaphanoeca grandis	KU821751	3Dgrandis	Pink-eye Dilution like
Amoebozoa	Dictyostelia		Dictyostelium discoideum	gi|19717681	Dictyostel	Lsi2-like
Opisthokont	Choanoflagellate	Acanthoecidae	Didymoeca costata	KU821756	1Dcostata	Lsi2-like
Opisthokont	Choanoflagellate	Acanthoecidae	Didymoeca costata	KU821757	2Dcostata	Lsi2-like
Opisthokont	Choanoflagellate	Acanthoecidae	Didymoeca costata	KU821758	3Dcostata	Pink-eye Dilution like
Opisthokont	Choanoflagellate	Acanthoecidae	Didymoeca costata	KU821759	4Dcostata	Pink-eye Dilution like
Opisthokont	Choanoflagellate	Acanthoecidae	Didymoeca costata	KU821760	5Dcostata	Intermediate
SAR	Stramenopile	Chrysophyte/Synurophyte	Dinobryon sp.	CAMPEP_0170078328 /NCGR_PEP_ID=MMETSP0019_2-20121128|14936_1	1Dinobyron	Lsi2-like
SAR	Stramenopile	Chrysophyte/Synurophyte	Dinobryon sp.	CAMPEP_0170058410 /NCGR_PEP_ID=MMETSP0019_2-20121128|1044_1	2Dinobyron	Lsi2-like
Opisthokont	Metazoa	Bilaterian (ecdysozoan)	Drosophila melanogaster	gi|442626004	Drosophila	Pink-eye Dilution like
SAR	Alveolate	Dinoflagellate	Durinskia baltica	CAMPEP_0170244266 /NCGR_PEP_ID=MMETSP0116_2-20130129|21912_1	1Durinskia	Lsi2-like	X
SAR	Alveolate	Dinoflagellate	Durinskia baltica	CAMPEP_0170320232 /NCGR_PEP_ID=MMETSP0116_2-20130129|60845_1	2Durinskia	Lsi2-like	X
SAR	Alveolate	Dinoflagellate	Durinskia baltica	CAMPEP_0170206672 /NCGR_PEP_ID=MMETSP0116_2-20130129|2902_1	3Durinskia	Pink-eye Dilution like	X
Haptophyte		Prymnesiaceae	Emiliania huxleyi	gi|551608989	1Emiliania	Lsi2-like
Haptophyte		Prymnesiaceae	Emiliania huxleyi	gi|551563204	2Emiliania	Lsi2-like
Opisthokont	Metazoa	Demosponge (siliceous sponge)	Ephydatia fluviatilis	Ephm.30007 g.30007 ORF g.30007 m.30007 type:internal len:303 (+) comp54773_c0_seq1:3-914(+)	1Ephydatia	Lsi2-like
Opisthokont	Metazoa	Demosponge (siliceous sponge)	Ephydatia fluviatilis	Ephm.61640 g.61640 ORF g.61640 m.61640 type:3prime_partial len:557 (+) comp62168_c0_seq2:30-1703(+)	2Ephydatia	Pink-eye Dilution like
Opisthokont	Metazoa	Demosponge (siliceous sponge)	Ephydatia fluviatilis	Ephm.108554 g.108554 ORF g.108554 m.108554 type:5prime_partial len:315 (+) comp65260_c0_seq9:2-946(+)	3Ephydatia	Lsi2-like
Opisthokont	Metazoa	Demosponge (siliceous sponge)	Ephydatia fluviatilis	Ephm.177278 g.177278 ORF g.177278 m.177278 type:5prime_partial len:791 (+) comp67166_c0_seq4:2-2374(+)	4Ephydatia	Pink-eye Dilution like
Opisthokont	Metazoa	Demosponge (siliceous sponge)	Ephydatia fluviatilis	Ephm.206195 g.206195 ORF g.206195 m.206195 type:3prime_partial len:576 (+) comp67707_c1_seq10:306-2036(+)	5Ephydatia	Pink-eye Dilution like
Opisthokont	Metazoa	Demosponge (siliceous sponge)	Ephydatia fluviatilis	Ephm.233877 g.233877 ORF g.233877 m.233877 type:complete len:771 (+) comp68179_c0_seq24:32-2344(+)	6Ephydatia	Pink-eye Dilution like
Opisthokont	Metazoa	Demosponge (siliceous sponge)	Ephydatia fluviatilis	Ephm.233888 g.233888 ORF g.233888 m.233888 type:complete len:830 (+) comp68179_c0_seq28:205-2694(+)	7Ephydatia	Pink-eye Dilution like
Opisthokont	Metazoa	Demosponge (siliceous sponge)	Ephydatia fluviatilis	Ephm.284190 g.284190 ORF g.284190 m.284190 type:complete len:610 (+) comp69063_c0_seq1:211-2040(+)	8Ephydatia	Lsi2-like
Opisthokont	Metazoa	Demosponge (siliceous sponge)	Ephydatia fluviatilis	Ephm.284259 g.284259 ORF g.284259 m.284259 type:complete len:571 (+) comp69131_c0_seq1:170-1882(+)	9Ephydatia	Lsi2-like
Archaeplastid	Embryophyte (land plants)	Pteridophyte	Equisetum giganteum	cds.Locus_1866_Transcript_1_2_m.4165	1Horsetail	Lsi2-like
Archaeplastid	Embryophyte (land plants)	Pteridophyte	Equisetum giganteum	cds.Locus_2751_Transcript_2_2_m.6140	2Horsetail	Lsi2-like
Archaeplastid	Embryophyte (land plants)	Pteridophyte	Equisetum giganteum	cds.Locus_2157_Transcript_1_1_m.4835	3Horsetail	Lsi2-like
Archaeplastid	Embryophyte (land plants)	Pteridophyte	Equisetum giganteum	cds.Locus_19099_Transcript_1_1_m.33748	4Horsetail	Lsi2-like
SAR	Stramenopile	Diatom	Eucampia antarctica	CAMPEP_0197826176 /NCGR_PEP_ID=MMETSP1437-20131217|3162_1	1Eucampia	Lsi2-like
SAR	Alveolate	Cilliate	Euplotes focardii	CAMPEP_0205822018 /NCGR_PEP_ID=MMETSP0206-20130828|10801_1	2Euplotes	Lsi2-like
Opisthokont	Metazoa	Bilaterian (deuterostome)	Gallus gallus	gi|385145677	Gallus	Pink-eye Dilution like
Cryptophtye			Guillardia theta	CAMPEP_0113799996 /NCGR_PEP_ID=MMETSP0046_2-20120614|13561_1	1Guillarda	Pink-eye Dilution like
Opisthokont	Choanoflagellate	Acanthoecidae	Helgoeca nana	KU821763	1Hnana	Lsi2-like
Opisthokont	Choanoflagellate	Acanthoecidae	Helgoeca nana	KU821764	2Hnana	Pink-eye Dilution like
Opisthokont	Choanoflagellate	Acanthoecidae	Helgoeca nana	KU821765	3Hnana	Pink-eye Dilution like
Opisthokont	Choanoflagellate	Acanthoecidae	Helgoeca nana	KU821766	4Hnana	Intermediate
Cryptophtye			Hemiselmis andersenii	CAMPEP_0172005582 /NCGR_PEP_ID=MMETSP1041-20130122|5119_1	1Hemiselmi	Pink-eye Dilution like
SAR	Alveolate	Dinoflagellate	Heterocapsa triquestra	CAMPEP_0195125044 /NCGR_PEP_ID=MMETSP0448-20130528|132207_1	1Heterocap	Lsi2-like
Opisthokont	Metazoa	Hexactinellid (siliceous sponge)	Heterochone calyx	GO087548_1 DMPR3136068 Heterochone reaggregate DMP cDNA Library Heterochone calyx cDNA, mRNA sequence	1HexHetero	Lsi2-like
Opisthokont	Metazoa	Hexactinellid (siliceous sponge)	Heterochone calyx	GO087638_1 DMPR3135860 Heterochone reaggregate DMP cDNA Library Heterochone calyx cDNA, mRNA sequenc	2Heterocho	Lsi2-like
Opisthokont	Metazoa	Bilaterian (deuterostome)	Homo sapiens	gi|190285	1Homo	Pink-eye Dilution like
Opisthokont	Metazoa	Bilaterian (deuterostome)	Homo sapiens	gi|384312	2Homo	Pink-eye Dilution like
SAR	Alveolate	Dinoflagellate	Karenia brevis	CAMPEP_0178097152 /NCGR_PEP_ID=MMETSP0648_2-20121207|9417_1	1Karenia	Pink-eye Dilution like	X
SAR	Alveolate	Dinoflagellate	Karenia brevis	CAMPEP_0117249700 /NCGR_PEP_ID=MMETSP0574-20121206|2785_1	2Karenia	Lsi2-like	X
Opisthokont	Metazoa	Calcarea (non-siliceous sponge)	Leucosolenia complicata	lcpid36255| lcgid12207| P protein; Melanocyte-specific transporter protein; Pink-eyed dilution protein homolog	Leucosolen	Pink-eye Dilution like
Opisthokont	Metazoa	Bilaterian (lophotrochozoan)	Lingula anatina	gi|919068268	1Brachiopo	Lsi2-like
Opisthokont	Metazoa	Bilaterian (lophotrochozoan)	Lingula anatina	gi|919062105	2Brachiopo	Lsi2-like
Opisthokont	Metazoa	Bilaterian (lophotrochozoan)	Lingula anatina	gi|919011402	3Brachiopo	Pink-eye Dilution like
SAR	Alveolate	Dinoflagellate	Lingulodinium polyedra	CAMPEP_0118459182 /NCGR_PEP_ID=MMETSP1035-20121206|24490_1	1Lingulodi	Lsi2-like
SAR	Alveolate	Dinoflagellate	Lingulodinium polyedra	CAMPEP_0118062816 /NCGR_PEP_ID=MMETSP1032-20121206|85118_1	2Lingulodi	Lsi2-like
			Lotharella globosa	CAMPEP_0114071318 /NCGR_PEP_ID=MMETSP0041_2-20121206|8053_1	Lotharella	Lsi2-like
Opisthokont	Metazoa	Bilaterian (lophotrochozoan)	Lottia gigantea	gi|676433955	1Lottia	Lsi2-like
Opisthokont	Metazoa	Bilaterian (lophotrochozoan)	Lottia gigantea	gi|676433952	2Lottia	Lsi2-like
Opisthokont	Metazoa	Bilaterian (lophotrochozoan)	Lottia gigantea	gi|676455614	3Lottia	Pink-eye Dilution like
SAR	Stramenopile	Chrysophyte/Synurophyte	Mallomonas sp.	CAMPEP_0182428374 /NCGR_PEP_ID=MMETSP1167-20130531|22658_1	1Mallomona	Lsi2-like
SAR	Stramenopile	Chrysophyte/Synurophyte	Mallomonas sp.	CAMPEP_0182419086 /NCGR_PEP_ID=MMETSP1167-20130531|3486_1	2Mallomona	Lsi2-like
Amoebozoa	Discosea		Mayorella sp.	CAMPEP_0174244004 /NCGR_PEP_ID=MMETSP0417-20130205|33634_1	Mayorella	Pink-eye Dilution like
Archaeplastid	Embryophyte (land plants)	Angiosperm	Medicago truncatula	gi|92885111	Medicago	Lsi2-like
SAR	Alveolate	Dinoflagellate	Mesodinium pulex	CAMPEP_0116958288 /NCGR_PEP_ID=MMETSP0467-20121206|44540_1	1Mesodiniu	Lsi2-like	X
SAR	Alveolate	Dinoflagellate	Mesodinium pulex	CAMPEP_0116891178 /NCGR_PEP_ID=MMETSP0467-20121206|1639_1	2Mesodiniu	Lsi2-like	X
Archaeplastid	Chlorophyte		Micromonas pusilla	gi|303277839	Micromonas	Pink-eye Dilution like
Archaeplastid	Chlorophyte		Monoraphidium neglectum	gi|926798785	Monoraphid	Pink-eye Dilution like
Opisthokont	Choanoflagellate	Craspedida	Monosiga brevicollis	gi|167537014	Monosiga	Pink-eye Dilution like
Opisthokont	Metazoa	Cnidarian	Nematostella vectensis	gi|156367495	Nematostel	Pink-eye Dilution like
Amoebozoa	Discosea		Neoparamoeba aestuarina	CAMPEP_0201516634 /NCGR_PEP_ID=MMETSP0161_2-20130828|7923_1	Neoparamoe	Pink-eye Dilution like
SAR	Rhizarian	Chlorarachniophyte	Norrisiella sphaerica	CAMPEP_0184496676 /NCGR_PEP_ID=MMETSP0113_2-20130426|34589_1	1Norrisiel	Lsi2-like
Archaeplastid	Embryophyte (land plants)	Angiosperm	Oryza sativa	gi|296936086	RiceLsi2	Lsi2-like
Opisthokont	Metazoa	Homoscleromorph (non-siliceous sponge)	Oscarella carmella	g2103.t1	Oscarella	Pink-eye Dilution like
Archaeplastid	Chlorophyte		Ostreococcus tauri	gi|693500419	Ostreococc	Pink-eye Dilution like
Amoebozoa	Discosea		Paramoeba atlantica	CAMPEP_0201478636 /NCGR_PEP_ID=MMETSP0151_2-20130828|3420_1	2Paramoeba	Pink-eye Dilution like
SAR	Stramenopile	Chrysophyte/Synurophyte	Paraphysomonas imperforata	CAMPEP_0114415912 /NCGR_PEP_ID=MMETSP0103-20121206|2157_1	1Paraphyso	Lsi2-like
SAR	Rhizarian	Chlorarachniophyte	Partenskyella glossopodia	CAMPEP_0197538756 /NCGR_PEP_ID=MMETSP1318-20131121|60528_1	Partenskye1	Lsi2-like
SAR	Alveolate	Dinoflagellate	Pelagodinium beii	CAMPEP_0197636418 /NCGR_PEP_ID=MMETSP1338-20131121|11930_1	1Pelagodin	Lsi2-like
SAR	Stramenopile	Diatom	Phaeodactylum tricornutum	gi|219115876	2Phaeodact	Pink-eye Dilution like
SAR	Stramenopile	Diatom	Phaeodactylum tricornutum	gi|219112919	1Phaeodact	Lsi2-like
Archaeplastid	Embryophyte (land plants)	Bryophyte	Physcomitrella patens	gi|168040617	1Physcomit	Lsi2-like
Archaeplastid	Embryophyte (land plants)	Bryophyte	Physcomitrella patens	gi|168040619	Physcomitr	Lsi2-like
Archaeplastid	Embryophyte (land plants)	Pinophyte ("gymnosperms")	Picea glauca	GCZO01327031.1_2 TSA: Picea glauca k60_k46_6288755_rc transcribed RNA sequence	Picea	Lsi2-like
Archaeplastid	Embryophyte (land plants)	Pinophyte ("gymnosperms")	Picea glauca	GCHX01122202.1_2 TSA: Picea glauca PG29_BFMXY_Trinity_Pasafly_comp382764_c0_seq1 transcribed RNA sequence	2Picea	Lsi2-like
Archaeplastid	Embryophyte (land plants)	Pinophyte ("gymnosperms")	Pinus monticola	GBQX01048264.1_6 TSA: Pinus monticola F0_contig_18044 transcribed RNA sequence	Pinus	Lsi2-like
Archaeplastid	Embryophyte (land plants)	Bryophyte	Pohlia nutans	PnGACA01036737.1_4 TSA: Pohlia nutans Moss_FIO_Consensus62105 mRNA sequence	Pohlia	Lsi2-like
Amoebozoa	Dictyostelia		Polysphondylium pallidum	gi|281205263	Polysphond	Lsi2-like
Archaeplastid	Chlorophyte		Prasinococcus capsulatus	CAMPEP_0196276928	2Prasinoco	Pink-eye Dilution like
Archaeplastid	Prasinophyte		Prasinoderma coloniale	CAMPEP_0195548230 /NCGR_PEP_ID=MMETSP0806_2-20130528|2830_1	1Prasinode	Pink-eye Dilution like
Archaeplastid	Prasinophyte		Prasinoderma singularis	CAMPEP_0119186008 /NCGR_PEP_ID=MMETSP1315-20130426|68802_1	2Prasinode	Pink-eye Dilution like
Archaeplastid	Embryophyte (land plants)	Pteridophyte	Pteridium aquilinum	GASP01028792.1_5 TSA: Pteridium aquilinum subsp. Aquilinum PTAQ_spt_norm_comp24136_c0_seq1 transcribed RNA sequence	Pteridium	Lsi2-like
Archaeplastid	Prasinophyte		Pyramimonas parkeae	CAMPEP_0114297648 /NCGR_PEP_ID=MMETSP0059-20121206|11970_1	2Pyramimon	Pink-eye Dilution like
Haptophyte		Prymnesiaceae	Prymnesium neolepis	PZ241_m.414132 g.414132 ORF g.414132 m.414132 type:5prime_partial len:542 (-) comp150319_c0_seq1:1021-2646(-)	Pyremnesiu	Lsi2-like
SAR	Alveolate	Dinoflagellate	Pyrodinium bahamense	CAMPEP_0179185506 /NCGR_PEP_ID=MMETSP0796-20121207|91989_1	1Pyrodiniu	Lsi2-like
Opisthokont	Metazoa	Bilaterian (deuterostome)	Rattus norvegicus	gi|407339767	Rattus	Pink-eye Dilution like
SAR	Rhizarian	Foraminifera	Reticulomyxa filosa	gi|569324773	Reticulomy	Intermediate
Cryptophtye			Rhodomonas salina	CAMPEP_0172118158 /NCGR_PEP_ID=MMETSP1047-20130122|13401_1	Rhodomonas	Pink-eye Dilution like
Opisthokont	Choanoflagellate	Craspedida	Salpingoeca infusonium	KU821768	1Sinfusori	Pink-eye Dilution like
Opisthokont	Choanoflagellate	Craspedida	Salpingoeca rosetta	gi|514693006	Salpingoec	Pink-eye Dilution like
Opisthokont	Choanoflagellate	Craspedida	Salpingoeca sp. ATCC 50788	KU821772	1Samph	Intermediate	Taxonomy revised from Salpingoeca amphoridium
Opisthokont	Choanoflagellate	Craspedida	Salpingoeca sp. ATCC 50789	KU821773	2Samph	Intermediate	Taxonomy revised from Salpingoeca amphoridium
Opisthokont	Choanoflagellate	Craspedida	Salpingoeca sp. ATCC 50929	KU821769	1Spyxid	Pink-eye Dilution like	Taxonomy revised from Salpingoeca pyxidium
Opisthokont	Choanoflagellate	Craspedida	Salpingoeca sp. ATCC 50959	KU821767	1Sgracilis	Pink-eye Dilution like	Taxonomy revised from Salpingoeca gracilis
Opisthokont	Choanoflagellate	Craspedida	Salpingoeca urceolata	KU821771	1Surceolat	Pink-eye Dilution like
Opisthokont	Choanoflagellate	Acanthoecidae	Savillea parva	KU821774	1Sparva	Lsi2-like
Opisthokont	Choanoflagellate	Acanthoecidae	Savillea parva	KU821775	2Sparva	Pink-eye Dilution like
Opisthokont	Choanoflagellate	Acanthoecidae	Savillea parva	KU821776	3Sparva	Pink-eye Dilution like
Opisthokont	Choanoflagellate	Acanthoecidae	Savillea parva	KU821777	4Sparva	Intermediate
Prokaryote	Eubacteria		Schlesneria paludicola	gi|498273917	Schlesneri	Lsi2-like
SAR	Alveolate	Dinoflagellate	Scrippsiella trochoidea	CAMPEP_0115604228 /NCGR_PEP_ID=MMETSP0272-20121206|16834_1	1Scrippsie	Lsi2-like
Archaeplastid	Embryophyte (land plants)	Lycopod	Selaginella moellendorffii	gi|302805236	1Selaginel	Lsi2-like
Archaeplastid	Embryophyte (land plants)	Lycopod	Selaginella moellendorffii	gi|302782473	2Selaginel	Lsi2-like
Archaeplastid	Embryophyte (land plants)	Lycopod	Selaginella moellendorffii	gi|302805137	3Selaginel	Lsi2-like
SAR	Stramenopile	Diatom	Skeletonema costatum	CAMPEP_0113439182 /NCGR_PEP_ID=MMETSP0013_2-20120614|38334_1	2Skeletone	Lsi2-like
SAR	Stramenopile	Diatom	Skeletonema marinoi	CAMPEP_0197200600 /NCGR_PEP_ID=MMETSP1428-20130617|106_1	1Skeletone	Lsi2-like
Opisthokont	Ichthyosporean		Sphaeroforma arctica	gi|906957876	Sphaerofo	Pink-eye Dilution like
Prokaryote	Eubacteria		Spirochaeta thermophila	gi|504437172	Spirochaet	Lsi2-like
Opisthokont	Metazoa	Bilaterian (ecdysozoan)	Stegodyphus mimosarum	gi|675390169	Stegodyphu	Pink-eye Dilution like
Opisthokont	Choanoflagellate	Acanthoecidae	Stephanoeca diplocostata	KU821778	1SdAU	Lsi2-like
Opisthokont	Choanoflagellate	Acanthoecidae	Stephanoeca diplocostata	KU821779	2SdAU	Lsi2-like
Opisthokont	Choanoflagellate	Acanthoecidae	Stephanoeca diplocostata	KU821780	3SdAU	Pink-eye Dilution like
Opisthokont	Choanoflagellate	Acanthoecidae	Stephanoeca diplocostata	KU821781	4SdAUm.444	Pink-eye Dilution like
SAR	Stramenopile	Diatom	Stephanopyxis turris	CAMPEP_0195506958 /NCGR_PEP_ID=MMETSP0794_2-20130614|484_1	1Stephanop	Lsi2-like
Amoebozoa			Stereomyxa ramosa	CAMPEP_0174264226 /NCGR_PEP_ID=MMETSP0439-20130205|21764_1	Stereomyxa	Pink-eye Dilution like
Opisthokont	Metazoa	Bilaterian (ecdysozoan)	Stomoxys calcitrans	gi|907663485	Stomoxys	Pink-eye Dilution like
Opisthokont	Metazoa	Bilaterian (deuterostome)	Strongylocentrotus purpuratus	gi|780168590	SeaUrchin	Pink-eye Dilution like
Amoebozoa	Discosea		Stygamoeba regulata	CAMPEP_0177649488 /NCGR_PEP_ID=MMETSP0447-20121125|11422_1	Stygamoeba	Pink-eye Dilution like
SAR	Alveolate	Dinoflagellate	Symbiodinium sp.	CAMPEP_0169633738 /NCGR_PEP_ID=MMETSP1122-20121108|3993_1	1Symbiodin	Lsi2-like	X
SAR	Alveolate	Dinoflagellate	Symbiodinium sp.	CAMPEP_0181420988 /NCGR_PEP_ID=MMETSP1110-20121109|12869_1	2Symbiodin	Lsi2-like	X
Opisthokont	Metazoa	Calcarea (non-siliceous sponge)	Syncon ciliatum	scpid40150| scgid6202| P protein; Melanocyte-specific transporter protein; Pink-eyed dilution protein homolog	1Syncon	Pink-eye Dilution like
Opisthokont	Metazoa	Calcarea (non-siliceous sponge)	Syncon ciliatum	scpid32687| scgid6202| P protein; Melanocyte-specific transporter protein; Pink-eyed dilution protein homolog	2Syncon	Pink-eye Dilution like
Prokaryote	Eubacteria	Cyanobacteria	Synechococcus sp. PCC 6312	gi|427378413	Synechococ	Lsi2-like
Archaeplastid	Embryophyte (land plants)	Pinophyte ("gymnosperms")	Taxus wallichiana	KA359215.1_3 TSA: Taxus wallichiana var. chinensis TCH_005781.twc, RNA sequence	Taxus	Lsi2-like
SAR	Stramenopile	Diatom	Thalassiosira pseudonana	gi|223999551	2Thalassio	Pink-eye Dilution like
SAR	Stramenopile	Diatom	Thalassiosira pseudonana	gi|223996331	1Thalassio	Lsi2-like
SAR	Alveolate	Cilliate	Tiarina fusus	CAMPEP_0116999350 /NCGR_PEP_ID=MMETSP0472-20121206|2086_1	1Tiarina	Pink-eye Dilution like	X
Amoebozoa	Discosea		Trichosphaerium sp.	CAMPEP_0168514594 /NCGR_PEP_ID=MMETSP0405-20121227|4217_1	Trichospha	Pink-eye Dilution like
Amoebozoa	Discosea		Vannella sp.	CAMPEP_0114624248 /NCGR_PEP_ID=MMETSP0168-20121206|10671_1	1Vanella	Pink-eye Dilution like
Amoebozoa	Discosea		Vexillifera sp.	CAMPEP_0201544306 /NCGR_PEP_ID=MMETSP0173_2-20130828|897_1	Vexilfera	Pink-eye Dilution like
Archaeplastid	Embryophyte (land plants)	Angiosperm	Vitis vinifera	gi|157339563	Vitis	Lsi2-like
Archaeplastid	Chlorophyte		Volvox carteri	gi|302832387	Volvox	Intermediate
Archaeplastid	Embryophyte (land plants)	Pinophyte ("gymnosperms")	Wollemia nobilis	GCHU01016546.1_1 TSA: Wollemia nobilis Ref_Wollemi_Transcript_16641_971 transcribed RNA sequence	Wollemia	Lsi2-like
Opisthokont	Metazoa	Bilaterian (deuterostome)	Xenopus tropicalis	gi|847103472	Xenopus	Pink-eye Dilution like
Archaeplastid	Embryophyte (land plants)	Angiosperm	Zea mays	gi|194705722	Zea	Lsi2-like

## Sheet: Supplementary Table 5
Supplementary Table 5. Results of bioinformatic decontamination procedure to remove cross-contaminant contigs from the MMETSP database.
Overall results: 499,619 contigs removed of 19,890,865 total contigs = 2.5%
Distribution of number of contigs removed per project
Number Contigs Removed	Number MMETSP Projects
0 - 9	77
10-99	415
100 - 999	135
1,000 - 9,999	31
10,000 - 99,999	11
Distribution of fraction of contigs removed per project
Fraction Contigs Removed	Number MMETSP Projects
0.00 - 0.05	621
0.05 - 0.10	11
0.10 - 0.15	5
0.15 - 0.20	4
0.20 - 0.25	2
0.25 - 0.30	3
0.30 - 0.35	2
0.35 - 0.40	2
0.40 - 0.45	1
0.45 - 0.50	7
0.50 - 0.55	2
0.55 - 0.60	4
0.60 - 0.65	2
0.65 - 0.70	1
0.70 - 0.75	1
0.75 - 0.80	0
0.80 - 0.85	1

## Sheet: Supplementary Table 6
Supplementary Table 6. PCR primers for cloning choanoflagellate SITs and RT-qPCR primers for D. grandis and S. diplocostata SITs.
Species	Gene	Forward Primer	Reverse Primer
Diaphanoeca grandis	28S rRNA (reference)	CACGAGACCGATAGCGAACA	CTCACAGAAAAAGGCCGCAC
Diaphanoeca grandis	α-tubulin (reference)	CGAACCAGCCAACCAAATGG	TCTTGATGGTGGCGATCGAG
Diaphanoeca grandis	SIT α (target)	CCCGAATCGGTGGTGGTAAA	ACGACGATGACGACCATGAG
Diaphanoeca grandis	SIT β (target)	CCAGCTTTCGTTCCGTATGT	TGGGTCTGGGTTAAGTTTGC
Stephanoeca diplocostata	28S rRNA (reference)	CATGAAAATCCGAGGGACAG	AGCCAATCCTTATCCCGAAG
Stephanoeca diplocostata	α-tubulin (reference)	CGAAGCTTGAATTCGCTGTC	CTCGTTGTCAACCATGAACG
Stephanoeca diplocostata	SIT α A(target)	GTTTGGTCAATGGTCCTGCT	GGAAATCTGGCAACCTTCAA
Stephanoeca diplocostata	SIT α BC (target)	AGATCTCCATCGTCGGATTG	CCAAGAACCCGTTGAAAAGA
Stephanoeca diplocostata	SIT β (target)	ACTTTGGGGCTCACTATTG	AGCTTTGTTCCATCCAACACC
Species	Gene	Forward Primer	Reverse Primer
Diaphanoeca grandis	SIT α	ATGGGACATTCTGACGGAGGAT	GATGTAAGACACTTTGTAGGTGAACTCC
Diaphanoeca grandis	SIT β	ATGGAACTTTCCTCTGGATCAGAGG	GTACGAAATCTTGAAAGTGTAG
Diaphanoeca grandis	SIT β	CGCACTTTTCGTAACGTACTATGACCTTGC	GGGATCCCCATTGATTTCTTGCGGTGG
	(Nested)
Stephanoeca diplocostata	SIT α BC	ATGGATAAGAGCCACATCCTCC	AATGTACGACACTTTGTATGTGTACTCC
Stephanoeca diplocostata	SIT β	ATGGAAAAAGGGGAGCTGCAATTATTG	AATGTATGACACTTCAAAGGCGTATGTGG
Didymoeca costata	SIT α	ATGGCTGACTCCAACCCACCATC	GACGTATGAGACTTGGTATGTGTATTC
Didymoeca costata	SIT β	ATGATTGCTTCCAACAGCCCCC	TACGTATGACAATTTGAGAGATGTGGC
Helgoeca nana	SIT α	ACAGCCACCCCCGCGCGTA	GATGTACGACACCTTGTAGGTGTAG
Helgoeca nana	SIT β	ATGAGCACGCCGTATGGGAAGCC	GACATACGAGTGAGCGTATATGCC
Acanthoeca spectabilis	SIT α	ATGTCCAAGTACGAAGATGAGAAGC	GATGTACGACACCTTGTATGTGTAG
Acanthoeca spectabilis	SIT β	ATGGGCGGTGCAAAGAAGCC	AATGTACGAGACCTTGTACGTG
Savillea parva	SIT α	ATGTCGAAGACACAGGAGAAGT	AAGGTACTCCACCTTGTAGGTG
Savillea parva	SIT β	ATGCCGGGGCTTATCCAGACCC	AATGTGCGACACGCGTCGATCG

## Sheet: Supplementary Table 7
Supplementary Table 7. Recipe for making the low Si artificial seawater medium used for the low-Si treatments.
To 850ml of ultrapure ddH2O add:
NaCl	24g
MgCl2-6H2O	11g
Na2SO4	4g
CaCl2-6H2O	2g
KCl	0.7g
KBr	0.1g
H3BO3	0.03g
SrCl2-6H2O	0.04g
NaF	0.003g
NH4NO3	0.002g
Fe3PO4-4H2O	0.001g
Adjust the pH to 7.8
Top up to 1000ml with ultrapure ddH2O
Sterilize by autoclaving

## Sheet: Supplementary Table 8
Supplementary Table 8. Measurements of Si concentrations of media used for high, low and control Si treatments for D. grandis and S. diplocostata.
Replicate	Species and Treatment	Si Concentration (µM)
1	D. grandis control-Si	100.5
1	D. grandis low-Si	Sample damaged- no measurement
1	D. grandis high-Si	237.8
1	S. diplocostata control-Si	106.7
1	S. diplocostata low-Si	5.9
1	S. diplocostata high-Si	251.4
2	D. grandis control-Si	156.6
2	D. grandis low-Si	4
2	D. grandis high-Si	263.3
2	S. diplocostata control-Si	153.8
2	S. diplocostata low-Si	2.9
2	S. diplocostata high-Si	263.1
3	D. grandis control-Si	126.4
3	D. grandis low-Si	4.3
3	D. grandis high-Si	244.3
3	S. diplocostata control-Si	122.9
3	S. diplocostata low-Si	4
3	S. diplocostata high-Si	246.9
Species and Treatment	Mean Si Concentration (± S.E.)
D. grandis control-Si	127.8 µM ± 16.2
D. grandis low-Si	4.1 µM ± 0.2
D. grandis high-Si	248.5 µM ± 7.7
S. diplocostata control-Si	127.8 µM ±13.8
S. diplocostata low-Si	4.3 µM ± 0.86
S. diplocostata high-Si	253.8 µM ± 4.8

## Sheet: Supplementary Data Tree Files
Supplementary Data 1. Treefile of Lsi2-like sequence phylogeny. The tree was produced using IQ-TREE maximum likelihood analysis with the LG+G model from an alignment of 247 amino acid residues. Numbers at nodes are percentage support values in the format of 1000 SH-aLRT/1000 ultrafast bootstrap replicates.
(Pohlia_nut:0.170180,(((((((Wollemia_n:0.105293,Taxus_wall:0.014590)82.9/100:0.033320,(((Picea_glau:0.000002,Pteridium_:0.555144)0/22:0.000002,2Picea_gla:0.000002)83.5/84:0.008652,Pinus_mont:0.005370)91.5/88:0.039342)91.7/88:0.050892,(((Arabidopsi:0.088601,(Medicago_t:0.075917,Vitis_vini:0.105956)6.6/85:0.004693)81.1/87:0.025290,Zea_mays:0.515403)85/100:0.028736,RiceLsi2:0.232284)88.5/100:0.04238…
Supplementary Data 2. Treefile of Lsi2-like sequence phylogeny. The tree was produced using PhyML maximum likelihood analysis with the LG+G model from an alignment of 247 amino acid residues. Numbers at nodes are a percentage of 100 bootstrap replicates.
(4Hnana:0.07131431,4Sparva:0.10971708,(5Dcostata:0.28154851,(2Mgracilis:0.27652173,((((((1Emiliania:0.01245973,2Emiliania:0.01823185)100:0.75107649,(Pyremnesiu:0.30844009,Chrysochro:0.29079100)98:0.34179173)99:0.55277740,((Aplanochyt:1.02210467,((1Collozoum:0.10340869,2Collozoum:0.09248479)100:0.69809015,(2Euplotes_:0.74190667,((1Eucampia_:0.03007695,(1Chaeteros:0.10959353,(Corethron_:0.06351542,…
Supplementary Data 3. Treefile of Lsi2-like sequence phylogeny. The tree was produced using PhyML maximum likelihood analysis with the LG+G model from an alignment of 247 amino acid residues. Numbers at nodes are a fraction of 1000 SH-aLRT replicates.
(4Hnana:0.07131431,4Sparva:0.10971708,(5Dcostata:0.28154851,(2Mgracilis:0.27652173,((((((1Emiliania:0.01245973,2Emiliania:0.01823185)1.000000:0.75107649,(Pyremnesiu:0.30844009,Chrysochro:0.29079100)0.953000:0.34179173)0.992000:0.55277740,((Aplanochyt:1.02210467,((1Collozoum:0.10340869,2Collozoum:0.09248479)1.000000:0.69809015,(2Euplotes_:0.74190667,((1Eucampia_:0.03007695,(1Chaeteros:0.10959353,(…
Supplementary Data 4. Treefile of Lsi2-like sequence phylogeny. The tree was produced using RaxML maximum likelihood analysis with the LG+G model from an alignment of 247 amino acid residues. Numbers at nodes are a percentage of 100 bootstrap replicates.
(((2Selaginel:0.13887986694460099923,3Selaginel:0.12158616039714428836)43:0.02498416898409793266,(1Selaginel:0.24716029965761313059,((((((((3Ephydatia:1.33775245383714502800,((Capitella_:1.03439408202051241759,((1Brachiopo:0.06444555112555086507,2Brachiopo:0.14012729729740203144)95:0.25074303830529820480,(1Lottia_gi:0.08726078019525272678,2Lottia_gi:0.04418537242666608494)99:0.3429542191687613428…
Supplementary Data 5. Treefile of Lsi2-like sequence phylogeny. The tree was produced using MrBayes Bayesian MCMC analysis with the LG+G model from an alignment of 247 amino acid residues. Numbers at nodes indicate posterior probability values; note that the runs of this analysis did not converge and this data represents the majority rule consensus tree at the point the runs were stopped.
#NEXUS
begin taxa;
	dimensions ntax=186;
	taxlabels
		1Alexandri
		1Amphimedo
		1Aphrocall
		1Aspectabi
		1Bolidomoa
		1Brachiopo
		1Ceratium_
		1Chaeteros
		1Chlamydom
		1Collozoum
		1Cperpelxa
		1Cryptomon
		1Dcostata
		1Dgrandis
		1Dinobryon
		1Durinskia
		1Emiliania
		1Ephydatia
		1Eucampia_
		1Guillarda
		1Mgracilis
		1Hemiselmi
		1Heterocap
		1HexHetero
		1Hgracilis
		1Hnana
		1Homo_sapi
		1Horsetail
		1Karenia_b
		1Lingulodi
		1Lottia_gi
		1Mallomona
		1Mesodiniu
		1Norrisiel
		1Oyster_Cr
		1Paraphyso
		1Pelagodin
		1Phaeodact
		1Physcomit
		1Prasinode
		1Pyrodiniu
		1Scrippsie
		1SdAU
		1Sgracilis
		1Selaginel
		1Sinfusori
		1Skeletone
		1Sparva
		1Samph
		1Spyxid
		1Sroanoka
		1Stephanop
		1Surceolat
		1Symbiodin
		1Syncon_ci
		1Thalassio
		1Tiarina_f
		1Vanella
		2Amphimedo
		2Aphrocall
		2Aspectabi
		2Bigelowie
		2Bolidomon
		2Brachiopo
		2Ceratium_
		2Chaetocer
		2Collozoum
		2Dcostata
		2Dgrandis
		2Dinobyron
		2Durinskia
		2Emiliania
		2Ephydatia
		2Euplotes_
		2Hanan
		2Mgracilis
		2Heterocho
		2Homo_sapi
		2Horsetail
		2Karenia_b
		2Lingulodi
		2Lottia_gi
		2Mallomona
		2Mesodiniu
		2Oyster_Cr
		2Paramoeba
		2Phaeodact
		2Picea_gla
		2Prasinoco
		2Prasinode
		2Pyramimon
		2SdAU
		2Selaginel
		2Skeletone
		2Sparva
		2Samph
		2Symbiodin
		2Syncon_ci
		2Thalassio
		3Amphimedo
		3Aspectabi
		3Brachiopo
		3Dcostata
		3Dgrandis
		3Durinskia
		3Ephydatia
		3Hnana
		3Horsetail
		3Lottia_gi
		3SdAU
		3Selaginel
		3Sparva
		4Amphimedo
		4Dcostata
		4Ephydatia
		4Hnana
		4Horsetail
		4SdAU
		4Sparva
		5Dcostata
		5Ephydatia
		6Ephydatia
		7Ephydatia
		8Ephydatia
		9Ephydatia
		Acanthamoe
		Aplanochyt
		Arabidopsi
		Archaeoglo
		Bathycoccu
		Bigelowiel
		Candidatus
		Capitella_
		Capsaspora
		Chlorarach
		Chrysochro
		Chthonomon
		Clostridiu
		Corethron_
		Danio_reri
		Dictyostel
		Drosophila
		Gallus_gal
		Leucosolen
		Lotharella
		Mayorella
		Medicago_t
		Micromonas
		Monoraphid
		Monosiga_b
		Nematostel
		Neoparamoe
		Oscarella_
		Ostreococc
		Partenskye
		Physcomitr
		Picea_glau
		Pinus_mont
		Pohlia_nut
		Polysphond
		Pteridium_
		Pyremnesiu
		Rattus_nor
		Reticulomy
		Rhodomonas
		RiceLsi2
		Salpingoec
		Schlesneri
		SeaHare_Ap
		SeaUrchin_
		Snail_Biom
		Sphaerofor
		Spirochaet
		Stegodyphu
		Stereomyxa
		Stomoxys_c
		Stygamoeba
		Synechococ
		Taxus_wall
		Trichospha
		Vexilfera
		Vitis_vini
		Volvox_car
		Wollemia_n
		Xenopus_tr
		Zea_mays
		;
end;
begin trees;
	translate
		1	1Alexandri,
		2	1Amphimedo,
		3	1Aphrocall,
		4	1Aspectabi,
		5	1Bolidomoa,
		6	1Brachiopo,
		7	1Ceratium_,
		8	1Chaeteros,
		9	1Chlamydom,
		10	1Collozoum,
		11	1Cperpelxa,
		12	1Cryptomon,
		13	1Dcostata,
		14	1Dgrandis,
		15	1Dinobryon,
		16	1Durinskia,
		17	1Emiliania,
		18	1Ephydatia,
		19	1Eucampia_,
		20	1Guillarda,
		21	1Mgracilis,
		22	1Hemiselmi,
		23	1Heterocap,
		24	1HexHetero,
		25	1Hgracilis,
		26	1Hnana,
		27	1Homo_sapi,
		28	1Horsetail,
		29	1Karenia_b,
		30	1Lingulodi,
		31	1Lottia_gi,
		32	1Mallomona,
		33	1Mesodiniu,
		34	1Norrisiel,
		35	1Oyster_Cr,
		36	1Paraphyso,
		37	1Pelagodin,
		38	1Phaeodact,
		39	1Physcomit,
		40	1Prasinode,
		41	1Pyrodiniu,
		42	1Scrippsie,
		43	1SdAU,
		44	1Sgracilis,
		45	1Selaginel,
		46	1Sinfusori,
		47	1Skeletone,
		48	1Sparva,
		49	1Samph,
		50	1Spyxid,
		51	1Sroanoka,
		52	1Stephanop,
		53	1Surceolat,
		54	1Symbiodin,
		55	1Syncon_ci,
		56	1Thalassio,
		57	1Tiarina_f,
		58	1Vanella,
		59	2Amphimedo,
		60	2Aphrocall,
		61	2Aspectabi,
		62	2Bigelowie,
		63	2Bolidomon,
		64	2Brachiopo,
		65	2Ceratium_,
		66	2Chaetocer,
		67	2Collozoum,
		68	2Dcostata,
		69	2Dgrandis,
		70	2Dinobyron,
		71	2Durinskia,
		72	2Emiliania,
		73	2Ephydatia,
		74	2Euplotes_,
		75	2Hanan,
		76	2Mgracilis,
		77	2Heterocho,
		78	2Homo_sapi,
		79	2Horsetail,
		80	2Karenia_b,
		81	2Lingulodi,
		82	2Lottia_gi,
		83	2Mallomona,
		84	2Mesodiniu,
		85	2Oyster_Cr,
		86	2Paramoeba,
		87	2Phaeodact,
		88	2Picea_gla,
		89	2Prasinoco,
		90	2Prasinode,
		91	2Pyramimon,
		92	2SdAU,
		93	2Selaginel,
		94	2Skeletone,
		95	2Sparva,
		96	2Samph,
		97	2Symbiodin,
		98	2Syncon_ci,
		99	2Thalassio,
		100	3Amphimedo,
		101	3Aspectabi,
		102	3Brachiopo,
		103	3Dcostata,
		104	3Dgrandis,
		105	3Durinskia,
		106	3Ephydatia,
		107	3Hnana,
		108	3Horsetail,
		109	3Lottia_gi,
		110	3SdAU,
		111	3Selaginel,
		112	3Sparva,
		113	4Amphimedo,
		114	4Dcostata,
		115	4Ephydatia,
		116	4Hnana,
		117	4Horsetail,
		118	4SdAU,
		119	4Sparva,
		120	5Dcostata,
		121	5Ephydatia,
		122	6Ephydatia,
		123	7Ephydatia,
		124	8Ephydatia,
		125	9Ephydatia,
		126	Acanthamoe,
		127	Aplanochyt,
		128	Arabidopsi,
		129	Archaeoglo,
		130	Bathycoccu,
		131	Bigelowiel,
		132	Candidatus,
		133	Capitella_,
		134	Capsaspora,
		135	Chlorarach,
		136	Chrysochro,
		137	Chthonomon,
		138	Clostridiu,
		139	Corethron_,
		140	Danio_reri,
		141	Dictyostel,
		142	Drosophila,
		143	Gallus_gal,
		144	Leucosolen,
		145	Lotharella,
		146	Mayorella,
		147	Medicago_t,
		148	Micromonas,
		149	Monoraphid,
		150	Monosiga_b,
		151	Nematostel,
		152	Neoparamoe,
		153	Oscarella_,
		154	Ostreococc,
		155	Partenskye,
		156	Physcomitr,
		157	Picea_glau,
		158	Pinus_mont,
		159	Pohlia_nut,
		160	Polysphond,
		161	Pteridium_,
		162	Pyremnesiu,
		163	Rattus_nor,
		164	Reticulomy,
		165	Rhodomonas,
		166	RiceLsi2,
		167	Salpingoec,
		168	Schlesneri,
		169	SeaHare_Ap,
		170	SeaUrchin_,
		171	Snail_Biom,
		172	Sphaerofor,
		173	Spirochaet,
		174	Stegodyphu,
		175	Stereomyxa,
		176	Stomoxys_c,
		177	Stygamoeba,
		178	Synechococ,
		179	Taxus_wall,
		180	Trichospha,
		181	Vexilfera,
		182	Vitis_vini,
		183	Volvox_car,
		184	Wollemia_n,
		185	Xenopus_tr,
		186	Zea_mays
		;
tree con_50_majrule = [&U] (1[&prob=1.00000000e+00,prob_stddev=0.00000000e+00,prob_range={1.00000000e+00,1.00000000e+00},prob(percent)="100",prob+-sd="100+-0"]:1.290034e-01[&length_mean=1.33004204e-01,length_median=1.29003400e-01,length_95%HPD={6.72454700e-02,2.08121600e-01}],41[&prob=1.00000000e+00,prob_stddev=0.00000000e+00,prob_range={1.00000000e+00,1.00000000e+00},prob(percent)="100",prob+-sd…
7e-04,prob_range={9.98364021e-01,9.98877270e-01},prob(percent)="100",prob+-sd="100+-0"]:9.429249e-02[&length_mean=9.91011045e-02,length_median=9.42924900e-02,length_95%HPD={2.75629300e-02,1.82239200e-01}])[&prob=6.11631488e-01,prob_stddev=4.94480267e-03,prob_range={6.08134984e-01,6.15127991e-01},prob(percent)="61",prob+-sd="61+-0"]:5.486616e-02[&length_mean=6.02646602e-02,length_median=5.48661600…
71e-01[&length_mean=1.14063428e-01,length_median=1.09027100e-01,length_95%HPD={4.75097800e-02,1.88554600e-01}])[&prob=9.29155707e-01,prob_stddev=1.97338455e-03,prob_range={9.27760313e-01,9.30551100e-01},prob(percent)="93",prob+-sd="93+-0"]:3.600763e-02[&length_mean=3.90766811e-02,length_median=3.60076300e-02,length_95%HPD={8.47498500e-04,8.02244800e-02}])[&prob=9.22242895e-01,prob_stddev=5.897471…
end;
